# Supplementary material for: Genome-Wide Computational Prediction and Analysis of Core Promoter Elements across Plant Monocots and Dicots
Source: PLoS One. 2013 Oct 29;8(10):e79011. doi: 10.1371/journal.pone.0079011 (PMC3812177; doi:10.1371/journal.pone.0079011)
Supplement: Table S1 — Genomic information of the eight plant species from Gramene. (XLSX) [file pone.0079011.s006.xlsx]

## Sheet: Sheet1
Table S1. Genomic information of the eight plant species from Gramene.
Species	Total number of transcripts	Refined number of transcripts	Total number of 5'UTR	% transcripts with 5'UTR	Database	Genebuild_version	Assembly_name	Provider_name	Provider_URL
Arabidopsis thaliana (Ath)	35381	35381	27096	76.5835	arabidopsis_thaliana_core_35_66_10	2010-09-TAIR10	TAIR10	TAIR	http://www.arabidopsis.org/
Glycine max (Gma)	55582	55582	37242	67.0037	glycine_max_core_35_66_1	JGI-Glyma-1.1	v1.0	JGI	http://www.phytozome.net/soybean
Populus trichocarpa (Ptr)	43305	43305	25364	58.5706	populus_trichocarpa_core_35_66_20	2010-01-JGI	JGI2.0	JGI	http://www.phytozome.net/poplar
Vitis vinifera (Vvi)	29971	29971	17085	57.0051	vitis_vinifera_core_35_66_3	2012-07-CRIBI	IGGP_12x	Genoscope	http://www.genoscope.cns.fr/externe/GenomeBrowser/Vitis
Brachypodium distachyon (Bdi)	30994	30994	11485	37.0556	brachypodium_distachyon_core_35_66_12	2010-02-Brachy1.2	v1.0	Brachypodium.org	http://brachypodium.org
Oryza sativa (Osa)*	68619	30576	19899	65.0805	oryza_sativa_core_35_66_6	2009-01-MSU6	MSU6	MSU	http://rice.plantbiology.msu.edu
Sorghum bicolor (Sbi)	35849	35849	12900	35.9843	sorghum_bicolor_core_35_66_14	2007-12-JGI	Sorbi1	JGI	http://genome.jgi-psf.org/Sorbi1/Sorbi1.home.html
Zea mays (Zma)*	63541	39656	28774	72.559	zea_mays_core_35_65_5	5a.53	AGPv2	MaizeSequence	http://www.MaizeSequence.org
*Osa and Zma - based on filtered gene set (after removing transposon elements)
Rest of the genomes are not annotated with transposons.
