# Supplementary material for: Genome-Wide Computational Prediction and Analysis of Core Promoter Elements across Plant Monocots and Dicots
Source: PLoS One. 2013 Oct 29;8(10):e79011. doi: 10.1371/journal.pone.0079011 (PMC3812177; doi:10.1371/journal.pone.0079011)
Supplement: Table S2 — Brief information on core promoter elements with sequence logo of the respective position weight matrix. (XLSX) [file pone.0079011.s007.xlsx]

## Sheet: Sheet2
Table 2. Brief information on core promoter elements with sequence logo of the respective position weight matrix.
CPE Name	CPE Description	Sequence Logo	Source	Reference
Inr-D	Initiator element (dicots)		PlantProm	[101]
Inr-M	Initiator element (monocots)		PlantProm	[101]
TATA-D	TATA-box (dicots)		PlantProm	[101]
TATA-M	TATA-box (monocots)		PlantProm	[101]
CCAAT box	CCAAT box		PlantProm	[101]
GC box	GC box		JASPAR	[108]
DPE	Downstream core element		JASPAR	[21]
BREu	TFIIB recognition element located upstream		JASPAR	[19]
BREd	TFIIB recognition element located downstream		JASPAR	[20]
XCPE1	X-core promoter element		JASPAR	[24]
MED1	Multiple start site element		JASPAR	[25]
MTE	Motif ten element		JASPAR	[22]
DCE-S1	Distal core element		JASPAR	[23]
DCE-S2	Distal core element		JASPAR	[23]
DCE-S3	Distal core element		JASPAR	[23]
YPatch	Pyrimidine patch		Literature	[15]
