# Supplementary material for: Genome-Wide Computational Prediction and Analysis of Core Promoter Elements across Plant Monocots and Dicots
Source: PLoS One. 2013 Oct 29;8(10):e79011. doi: 10.1371/journal.pone.0079011 (PMC3812177; doi:10.1371/journal.pone.0079011)
Supplement: Table S3 — Position weight matrix specific score threshold cut off for each core promoter element for eight plant species. (XLSX) [file pone.0079011.s008.xlsx]

## Sheet: Sheet1
Table S3. Position weight matrix specific score threshold cut off for each core promoter element for eight plant species.
CPE Name	CPE Description	Arabidopsis thaliana	Glycine max	Populus trichocarpa	Vitis vinifera	Brachypodium distachyon	Oryza sativa	Sorghum bicolor	Zea mays
Inr-D	Initiator element (dicots)	6.12004	6.38	6.39288	6.37966	6.48133	6.34803	6.34803	6.48
Inr-M	Initiator element (monocots)	7.34929	7.58	7.61499	7.61569	7.02862	7.07597	7.07596	7.03
TATA-D	TATA-box(dicots)	7.76851	7.06	7.05821	7.05821	7.79904	8.48927	8.72936	8.09
TATA-M	TATA-box(monocots)	6.97084	7	7.03581	5.70862	6.50011	5.66064	5.66064	6.5
CCAAT	CCAAT-box	8.25276	8	8.29327	8.33341	8.61173	8.20835	8.50824	8.63
GCbox	GC-box	6.3789	6.39	6.41964	6.4274	5.95155	6.78346	7.89453	5.95
DPE	Downstream core element	6.49451	6.76	6.60782	6.60782	6.09845	5.92673	6.01382	6.09
BREu	TFIIB recognition element located upstream	8.19339	8.32	8.26773	8.31464	8.53335	8.92023	8.75693	8.53
BREd	TFIIB recognition element located downstream	4.90124	4.9	4.90483	4.90483	4.45091	4.32974	4.32974	4.45
XCPE1	X-core promoter element	1.89191	3.46	3.50078	3.5954	5.00793	4.30858	4.30858	3.8
MED1	Multiple start site element	7.24134	6.9	6.89588	6.89588	6.08717	6.00494	6.00494	6.09
MTE	Motif ten element	3.4493	3.23	3.15255	3.28372	4.27035	4.05428	3.76089	5.57
DCE-S1	Distal core element	7.61069	7.73	7.72521	7.72521	7.28353	6.88516	6.88516	7.28
DCE-S2	Distal core element	7.11034	7.48	7.96317	7.12446	6.76219	7.02891	7.02891	6.76
YPatch	Pyrimidine patch	7.07427	7.26	6.54668	6.54668	8.79173	9.01741	8.82158	8.74
