# Supplementary material for: Genome-Wide Computational Prediction and Analysis of Core Promoter Elements across Plant Monocots and Dicots
Source: PLoS One. 2013 Oct 29;8(10):e79011. doi: 10.1371/journal.pone.0079011 (PMC3812177; doi:10.1371/journal.pone.0079011)
Supplement: Table S4 — Putative binding site distribution of the core promoter elements relative to transcription start sites based on positional and orthologous gene conservation across species. (XLSX) [file pone.0079011.s009.xlsx]

## Sheet: Sheet1
Table S4. Putative binding site distribution of the core promoter elements relative to transcription start sites based on positional and orthologous gene conservation across species.
Species	Inr	TATA-box	CCAAT-box	BREu	BREd	GC-box	DCE-S1	DCE-S2	DPE	XCPE1	MED1	MTE	YPatch
Arabidopsis thaliana (Ath)	-20:240	-60:-20	-120:-40	-100:-40;40:200	-80:-40;-20:10	-70:250	100:160	-140:-100;-20:1;100:160	40:360	-20:180	-20:1;100:200	20:220	-20:80
Glycine max (Gma)	-20:240	-60:-20	-120:-40	-100:-40;40:200	-80:-40;-20:10	-70:250	100:160	-140:-100;-20:1;100:160	40:360	-20:180	-20:1;100:200	20:220	-20:80
Populus trichocarpa (Ptr)	-20:240	-60:-20	-120:-40	-100:-40;40:200	-80:-40;-20:10	-70:250	100:160	-140:-100;-20:1;100:160	40:360	-20:180	-20:1;100:200	20:220	-20:80
Vitis vinifera (Vvi)	-20:240	-70:-20	-120:-40	-100:-40;40:200	-80:-40;-20:10	-70:250	100:160	-140:-100;-20:1;100:160	40:360	-20:180	-20:1;100:200	20:220	-20:80
Brachypodium distachyon (Bdi)	-60:60;100:120	-60:-20	-460:-140	100:180	-140:-100;-40:40	-70:250	-40:40;100:160	-140:-100;-20:1;100:160	100:400	60:240	-20:1;100:200	-20:240	20:160
Oryza sativa (Osa)	-60:60;100:120	-60:-20	-460:-140	100:180	-140:-100;-40:40	-70:250	-40:40;100:160	-140:-100;-20:1;100:160	100:400	60:240	-20:1;100:200	-20:240	20:160
Sorghum bicolor (Sbi)	-60:60;100:120	-70:-20	-460:-140	100:180	-140:-100;-40:40	-70:250	-40:40;100:160	-140:-100;-20:1;100:160	100:400	60:240	-20:1;100:200	-20:240	20:160
Zea mays (Zma)	-60:60;100:120	-60:-20	-460:-140	100:180	-140:-100;-40:40	-70:250	-40:40;100:160	-140:-100;-20:1;100:160	100:400	60:240	-20:1;100:200	-20:240	20:160
Ath_ortholog	-20:1;140:240	-60:-20	-120:-40	-100:-40;40:200	-120:-100;-60:-40;-20:10	100:250	100:160	-140:-100;-20:1;100:160	40:360	-20:180	-20:1;100:200	20:220	-20:80
Osa_ortholog	-60:60;100:120	-60:-20	-460:-140	100:180	-140:-100;-40:40	-70:250	-40:40;100:160	-140:-100;-20:1;100:160	100:400	60:240	-20:1;100:200	-20:240	20:160
