# Supplementary material for: Genome-Wide Computational Prediction and Analysis of Core Promoter Elements across Plant Monocots and Dicots
Source: PLoS One. 2013 Oct 29;8(10):e79011. doi: 10.1371/journal.pone.0079011 (PMC3812177; doi:10.1371/journal.pone.0079011)
Supplement: Table S5 — Percentage distribution of the core promoter elements in eight plant genomes. (XLSX) [file pone.0079011.s010.xlsx]

## Sheet: Sheet1
Table S5. Percentage distribution of the core promoter elements in eight plant genomes.
Species	Inr	TATA-box	CCAAT-box	BREu	BREd	GC-box	DCE-S1	DCE-S2	DPE	XCPE1	MED1	MTE	Y-patch	% annotated 5'UTR
Arabidopsis thaliana (Ath)	51.7604	18.1097	12.2269	24.1733	12.5812	38.4891	15.6518	16.1131	42.9067	43.3791	18.8183	37.4077	56.1301	77
Glycine max (Gma)	42.7528	19.3223	15.8584	33.2098	26.991	61.53	15.2355	21.6691	46.2569	45.2903	26.309	46.0126	54.4788	67
Populus trichocarpa (Ptr)	37.1471	16.4288	8.64217	30.9139	25.3627	60.0891	17.923	20.533	48.557	41.3697	40.593	39.2288	63.0224	59
Vitis vinifera (Vvi)	42.9148	16.8159	9.65759	41.2409	28.686	68.844	15.2883	39.2684	59.8946	49.0079	29.1074	53.0114	65.6775	57
Brachypodium distachyon (Bdi)	24.3013	17.414	30.5094	33.8441	18.4327	83.596	33.0431	28.5851	30.37	57.0657	42.5947	50.8663	62.1332	37
Oryza sativa (Osa)*	30.0116	18.1617	46.0576	45.6304	33.4238	81.8534	46.7812	27.2476	50.1181	70.4005	60.998	58.013	67.5059	65
Sorghum bicolor (Sbi)	28.938	22.2558	30.3798	47.969	32.4574	75.7907	46.4806	33.3798	46.9147	75.5891	68.6744	67.2636	64.2791	36
Zea mays (Zma)*	21.6115	13.0462	32.6085	36.7659	17.7776	78.7677	27.2613	31.0047	26.5029	67.5828	22.9752	35.6909	50.7445	73
Dicot Average	43.6	17.7	11.6	32.4	23.4	57.2	16	24.4	49.4	44.8	28.7	43.9	59.8
Monocot Average	26.2	17.7	34.9	41.1	25.5	80	38.4	30.1	38.5	67.7	48.8	53	61.2
Dicot Standard deviation	6	1.3	3.2	7	7.3	13.1	1.3	10.2	7.4	3.3	9	7.1	5.4
Monocot Standard deviation	3.9	3.8	7.5	6.8	8.6	3.4	9.8	2.7	11.8	7.8	20.4	13.3	7.3
Two sample T test of CPE prevalence in Ath and Osa = 0.0092
Two sample T test of CPE prevalence in dicot average and monocot average = 0.2183
*Osa and Zma - based on filtered gene set (after removing transposon elements)
