# Supplementary material for: Genome-Wide Computational Prediction and Analysis of Core Promoter Elements across Plant Monocots and Dicots
Source: PLoS One. 2013 Oct 29;8(10):e79011. doi: 10.1371/journal.pone.0079011 (PMC3812177; doi:10.1371/journal.pone.0079011)
Supplement: Table S6 — CPE combinatorial modules selected based on the positional distribution range across dicots. (XLSX) [file pone.0079011.s011.xlsx]

## Sheet: dicots
Table S6. CPE combinatorial modules selected based on the positional distribution range across dicots.
Transcripts	CCAAT	BREu	TATA	YPatch	BREd	Inr	DCE-S1	DCE-S2	GCbox	MTE	DPE	MED1	XCPE1	% Trs
1244						Inr								1.4381
1016				YPatch										1.17453
1009				YPatch		Inr								1.16643
809											DPE			0.935228
704				YPatch					GCbox					0.813845
647				YPatch		Inr			GCbox					0.747951
571						Inr					DPE			0.660093
561									GCbox					0.648532
532				YPatch		Inr					DPE			0.615008
531				YPatch					GCbox				XCPE1	0.613852
522										MTE				0.603447
513				YPatch							DPE			0.593043
496				YPatch					GCbox		DPE			0.573391
490						Inr			GCbox					0.566454
485				YPatch		Inr			GCbox				XCPE1	0.560674
473				YPatch									XCPE1	0.546802
443				YPatch						MTE				0.512121
434				YPatch					GCbox		DPE		XCPE1	0.501717
430				YPatch		Inr			GCbox		DPE			0.497093
412									GCbox		DPE			0.476284
400						Inr				MTE				0.462412
398				YPatch		Inr							XCPE1	0.4601
388		BREu		YPatch					GCbox	MTE	DPE	MED1	XCPE1	0.448539
364				YPatch		Inr			GCbox		DPE		XCPE1	0.420795
349										MTE	DPE			0.403454
348				YPatch					GCbox	MTE			XCPE1	0.402298
340													XCPE1	0.39305
336				YPatch		Inr				MTE				0.388426
334			TATA											0.386114
329				YPatch					GCbox	MTE	DPE		XCPE1	0.380334
327						Inr			GCbox		DPE			0.378022
325				YPatch					GCbox	MTE				0.37571
324				YPatch					GCbox	MTE	DPE			0.374553
311				YPatch		Inr			GCbox	MTE	DPE		XCPE1	0.359525
302		BREu		YPatch					GCbox	MTE	DPE		XCPE1	0.349121
295				YPatch		Inr			GCbox	MTE				0.341029
270		BREu		YPatch		Inr			GCbox	MTE	DPE	MED1	XCPE1	0.312128
265				YPatch							DPE		XCPE1	0.306348
265								DCE-S2						0.306348
262			TATA			Inr								0.30288
260												MED1		0.300568
258				YPatch	BREd				GCbox					0.298256
258				YPatch		Inr			GCbox	MTE	DPE			0.298256
254									GCbox	MTE				0.293631
252				YPatch		Inr			GCbox	MTE			XCPE1	0.291319
251			TATA	YPatch										0.290163
249						Inr				MTE	DPE			0.287851
248				YPatch						MTE	DPE			0.286695
243				YPatch		Inr				MTE	DPE			0.280915
242						Inr							XCPE1	0.279759
239									GCbox	MTE	DPE			0.276291
237					BREd									0.273979
229									GCbox				XCPE1	0.264731
224				YPatch					GCbox	MTE	DPE	MED1	XCPE1	0.258951
222	CCAAT													0.256638
221			TATA	YPatch		Inr								0.255482
220				YPatch	BREd	Inr			GCbox					0.254326
220		BREu		YPatch		Inr			GCbox	MTE	DPE		XCPE1	0.254326
215					BREd	Inr								0.248546
205		BREu		YPatch	BREd				GCbox	MTE	DPE	MED1	XCPE1	0.236986
202				YPatch						MTE			XCPE1	0.233518
199						Inr			GCbox				XCPE1	0.23005
197		BREu												0.227738
188				YPatch	BREd	Inr								0.217334
187				YPatch					GCbox			MED1		0.216177
187				YPatch	BREd									0.216177
186		BREu		YPatch				DCE-S2	GCbox	MTE	DPE	MED1	XCPE1	0.215021
185		BREu		YPatch					GCbox	MTE	DPE			0.213865
185						Inr		DCE-S2						0.213865
185		BREu							GCbox	MTE	DPE	MED1	XCPE1	0.213865
185						Inr			GCbox	MTE				0.213865
183				YPatch		Inr					DPE		XCPE1	0.211553
182				YPatch	BREd	Inr			GCbox				XCPE1	0.210397
181				YPatch					GCbox		DPE	MED1	XCPE1	0.209241
181				YPatch				DCE-S2						0.209241
179									GCbox		DPE		XCPE1	0.206929
178				YPatch		Inr				MTE			XCPE1	0.205773
175				YPatch					GCbox			MED1	XCPE1	0.202305
173				YPatch								MED1		0.199993
172		BREu		YPatch		Inr			GCbox		DPE		XCPE1	0.198837
172		BREu		YPatch					GCbox		DPE		XCPE1	0.198837
170		BREu		YPatch										0.196525
169			TATA	YPatch					GCbox					0.195369
169		BREu							GCbox	MTE	DPE		XCPE1	0.195369
168											DPE		XCPE1	0.194213
168						Inr					DPE		XCPE1	0.194213
165										MTE			XCPE1	0.190745
164						Inr			GCbox	MTE	DPE			0.189589
162		BREu		YPatch	BREd				GCbox	MTE	DPE		XCPE1	0.187277
158						Inr			GCbox		DPE		XCPE1	0.182653
155		BREu		YPatch					GCbox		DPE	MED1	XCPE1	0.179185
154		BREu		YPatch					GCbox				XCPE1	0.178029
154									GCbox	MTE	DPE		XCPE1	0.178029
154										MTE	DPE		XCPE1	0.178029
153				YPatch	BREd				GCbox				XCPE1	0.176872
152				YPatch						MTE	DPE		XCPE1	0.175716
152				YPatch				DCE-S2	GCbox					0.175716
151				YPatch					GCbox	MTE		MED1	XCPE1	0.17456
150											DPE	MED1		0.173404
150				YPatch	BREd				GCbox		DPE			0.173404
145		BREu		YPatch					GCbox	MTE		MED1	XCPE1	0.167624
145		BREu		YPatch		Inr			GCbox	MTE	DPE			0.167624
144			TATA								DPE			0.166468
143				YPatch		Inr				MTE	DPE		XCPE1	0.165312
143		BREu		YPatch					GCbox	MTE			XCPE1	0.165312
142		BREu		YPatch					GCbox					0.164156
141			TATA						GCbox					0.163
141		BREu		YPatch					GCbox		DPE			0.163
141				YPatch		Inr			GCbox	MTE	DPE	MED1	XCPE1	0.163
138			TATA	YPatch					GCbox		DPE			0.159532
138								DCE-S2			DPE			0.159532
138		BREu		YPatch		Inr			GCbox	MTE			XCPE1	0.159532
137				YPatch	BREd	Inr			GCbox		DPE		XCPE1	0.158376
137									GCbox	MTE			XCPE1	0.158376
135			TATA	YPatch		Inr					DPE			0.156064
135				YPatch		Inr			GCbox			MED1	XCPE1	0.156064
134					BREd				GCbox					0.154908
134		BREu		YPatch	BREd	Inr			GCbox	MTE	DPE	MED1	XCPE1	0.154908
133				YPatch		Inr			GCbox			MED1		0.153752
133				YPatch		Inr		DCE-S2						0.153752
133						Inr						MED1		0.153752
133		BREu		YPatch		Inr			GCbox		DPE			0.153752
133	CCAAT					Inr								0.153752
132		BREu		YPatch		Inr			GCbox				XCPE1	0.152596
132		BREu		YPatch					GCbox	MTE				0.152596
132	CCAAT			YPatch										0.152596
130						Inr			GCbox	MTE	DPE		XCPE1	0.150284
129									GCbox			MED1		0.149128
129				YPatch	BREd				GCbox	MTE	DPE		XCPE1	0.149128
128		BREu		YPatch		Inr			GCbox		DPE	MED1	XCPE1	0.147972
128		BREu		YPatch		Inr								0.147972
128				YPatch					GCbox	MTE	DPE	MED1		0.147972
127		BREu		YPatch			DCE-S1	DCE-S2	GCbox	MTE	DPE	MED1	XCPE1	0.146816
127							DCE-S1							0.146816
127				YPatch	BREd				GCbox		DPE		XCPE1	0.146816
126								DCE-S2	GCbox					0.14566
125			TATA			Inr					DPE			0.144504
125				YPatch								MED1	XCPE1	0.144504
125				YPatch	BREd						DPE			0.144504
124					BREd						DPE			0.143348
124				YPatch							DPE	MED1		0.143348
123			TATA	YPatch		Inr			GCbox					0.142192
122		BREu				Inr								0.141036
121			TATA							MTE				0.13988
121										MTE		MED1		0.13988
119				YPatch				DCE-S2			DPE			0.137567
119				YPatch	BREd	Inr			GCbox	MTE	DPE		XCPE1	0.137567
118				YPatch				DCE-S2	GCbox				XCPE1	0.136411
118				YPatch					GCbox		DPE	MED1		0.136411
115				YPatch		Inr			GCbox		DPE	MED1	XCPE1	0.132943
114			TATA			Inr			GCbox					0.131787
114				YPatch				DCE-S2	GCbox		DPE			0.131787
114						Inr	DCE-S1							0.131787
114				YPatch		Inr						MED1		0.131787
113						Inr			GCbox	MTE			XCPE1	0.130631
112			TATA						GCbox		DPE			0.129475
112		BREu		YPatch				DCE-S2	GCbox	MTE	DPE		XCPE1	0.129475
111		BREu		YPatch		Inr		DCE-S2	GCbox	MTE	DPE	MED1	XCPE1	0.128319
111					BREd				GCbox		DPE			0.128319
111				YPatch		Inr			GCbox		DPE	MED1		0.128319
110		BREu		YPatch	BREd	Inr			GCbox	MTE	DPE		XCPE1	0.127163
110				YPatch			DCE-S1							0.127163
110				YPatch	BREd	Inr			GCbox		DPE			0.127163
110						Inr				MTE			XCPE1	0.127163
109		BREu							GCbox	MTE	DPE			0.126007
109									GCbox		DPE	MED1		0.126007
109		BREu				Inr			GCbox	MTE	DPE		XCPE1	0.126007
109	CCAAT			YPatch		Inr								0.126007
108			TATA	YPatch							DPE			0.124851
108			TATA	YPatch		Inr			GCbox		DPE			0.124851
108				YPatch		Inr			GCbox	MTE		MED1	XCPE1	0.124851
108					BREd	Inr					DPE			0.124851
107		BREu								MTE				0.123695
107				YPatch		Inr		DCE-S2	GCbox		DPE			0.123695
107				YPatch				DCE-S2	GCbox	MTE	DPE		XCPE1	0.123695
106										MTE	DPE	MED1		0.122539
106				YPatch	BREd				GCbox	MTE	DPE			0.122539
106		BREu		YPatch		Inr			GCbox					0.122539
106		BREu							GCbox					0.122539
106								DCE-S2		MTE				0.122539
104				YPatch						MTE		MED1		0.120227
104				YPatch	BREd				GCbox	MTE			XCPE1	0.120227
104				YPatch		Inr		DCE-S2	GCbox					0.120227
102				YPatch	BREd	Inr			GCbox	MTE	DPE			0.117915
102	CCAAT			YPatch					GCbox					0.117915
102						Inr					DPE	MED1		0.117915
102					BREd	Inr			GCbox					0.117915
102		BREu		YPatch						MTE	DPE		XCPE1	0.117915
100						Inr				MTE	DPE		XCPE1	0.115603
99			TATA			Inr				MTE				0.114447
99				YPatch	BREd				GCbox	MTE				0.114447
99						Inr		DCE-S2	GCbox					0.114447
98		BREu		YPatch					GCbox			MED1	XCPE1	0.113291
98		BREu							GCbox		DPE			0.113291
98		BREu									DPE			0.113291
98		BREu		YPatch			DCE-S1		GCbox	MTE	DPE	MED1	XCPE1	0.113291
97								DCE-S2	GCbox		DPE			0.112135
96		BREu		YPatch									XCPE1	0.110979
96		BREu		YPatch	BREd				GCbox	MTE			XCPE1	0.110979
96		BREu		YPatch						MTE				0.110979
96				YPatch				DCE-S2					XCPE1	0.110979
96		BREu		YPatch						MTE	DPE			0.110979
96									GCbox	MTE	DPE	MED1	XCPE1	0.110979
95						Inr		DCE-S2			DPE			0.109823
94					BREd	Inr			GCbox		DPE			0.108667
93				YPatch	BREd	Inr			GCbox	MTE				0.107511
93				YPatch	BREd				GCbox	MTE	DPE	MED1	XCPE1	0.107511
92				YPatch		Inr		DCE-S2			DPE			0.106355
91			TATA	YPatch					GCbox				XCPE1	0.105199
91						Inr			GCbox			MED1		0.105199
91					BREd					MTE				0.105199
91		BREu								MTE	DPE			0.105199
91				YPatch		Inr		DCE-S2	GCbox				XCPE1	0.105199
91		BREu		YPatch	BREd				GCbox		DPE		XCPE1	0.105199
91		BREu		YPatch	BREd				GCbox	MTE	DPE			0.105199
91		BREu		YPatch					GCbox	MTE	DPE	MED1		0.105199
90				YPatch		Inr					DPE	MED1		0.104043
90		BREu		YPatch			DCE-S1		GCbox	MTE	DPE		XCPE1	0.104043
89		BREu	TATA	YPatch					GCbox	MTE	DPE	MED1	XCPE1	0.102887
89		BREu		YPatch							DPE			0.102887
89		BREu		YPatch		Inr					DPE			0.102887
88		BREu		YPatch		Inr		DCE-S2	GCbox	MTE	DPE		XCPE1	0.101731
85		BREu		YPatch	BREd				GCbox	MTE		MED1	XCPE1	0.0982625
85				YPatch						MTE	DPE	MED1		0.0982625
85				YPatch				DCE-S2		MTE				0.0982625
84			TATA	YPatch		Inr			GCbox				XCPE1	0.0971065
84				YPatch		Inr	DCE-S1							0.0971065
84		BREu		YPatch							DPE		XCPE1	0.0971065
84						Inr			GCbox		DPE	MED1		0.0971065
84									GCbox			MED1	XCPE1	0.0971065
84		BREu		YPatch					GCbox			MED1		0.0971065
83				YPatch	BREd	Inr					DPE			0.0959504
82			TATA										XCPE1	0.0947944
82		BREu		YPatch		Inr			GCbox	MTE		MED1	XCPE1	0.0947944
82												MED1	XCPE1	0.0947944
82		BREu		YPatch	BREd			DCE-S2	GCbox	MTE	DPE		XCPE1	0.0947944
82	CCAAT										DPE			0.0947944
82									GCbox	MTE		MED1		0.0947944
82				YPatch	BREd	Inr							XCPE1	0.0947944
81	CCAAT					Inr			GCbox					0.0936384
81				YPatch		Inr			GCbox	MTE	DPE	MED1		0.0936384
81				YPatch		Inr	DCE-S1		GCbox				XCPE1	0.0936384
80			TATA	YPatch					GCbox		DPE		XCPE1	0.0924823
80	CCAAT								GCbox					0.0924823
80				YPatch		Inr		DCE-S2	GCbox	MTE	DPE			0.0924823
80				YPatch			DCE-S1		GCbox				XCPE1	0.0924823
80				YPatch		Inr		DCE-S2	GCbox		DPE		XCPE1	0.0924823
79			TATA	YPatch						MTE				0.0913263
79			TATA			Inr			GCbox		DPE			0.0913263
79			TATA	YPatch									XCPE1	0.0913263
79		BREu		YPatch	BREd				GCbox		DPE	MED1	XCPE1	0.0913263
78				YPatch					GCbox	MTE		MED1		0.0901703
78		BREu				Inr			GCbox	MTE	DPE	MED1	XCPE1	0.0901703
77		BREu		YPatch	BREd				GCbox		DPE			0.0890143
77		BREu		YPatch			DCE-S1	DCE-S2	GCbox	MTE	DPE		XCPE1	0.0890143
77				YPatch	BREd					MTE				0.0890143
77	CCAAT					Inr					DPE			0.0890143
77		BREu		YPatch	BREd	Inr			GCbox				XCPE1	0.0890143
77	CCAAT			YPatch		Inr					DPE			0.0890143
76		BREu		YPatch		Inr			GCbox	MTE				0.0878582
76		BREu							GCbox	MTE				0.0878582
76		BREu								MTE	DPE		XCPE1	0.0878582
75			TATA	YPatch		Inr			GCbox	MTE	DPE			0.0867022
75									GCbox	MTE	DPE	MED1		0.0867022
75								DCE-S2		MTE	DPE			0.0867022
75								DCE-S2	GCbox	MTE				0.0867022
75				YPatch		Inr			GCbox	MTE		MED1		0.0867022
74			TATA	YPatch		Inr			GCbox		DPE		XCPE1	0.0855462
74			TATA	YPatch					GCbox	MTE			XCPE1	0.0855462
74				YPatch				DCE-S2	GCbox		DPE		XCPE1	0.0855462
74				YPatch		Inr	DCE-S1		GCbox		DPE		XCPE1	0.0855462
74		BREu		YPatch	BREd				GCbox				XCPE1	0.0855462
73				YPatch							DPE	MED1	XCPE1	0.0843901
73	CCAAT			YPatch		Inr			GCbox					0.0843901
73		BREu							GCbox	MTE		MED1	XCPE1	0.0843901
73		BREu		YPatch	BREd	Inr			GCbox		DPE		XCPE1	0.0843901
73		BREu		YPatch	BREd				GCbox					0.0843901
73				YPatch	BREd	Inr			GCbox	MTE			XCPE1	0.0843901
73		BREu		YPatch		Inr							XCPE1	0.0843901
73		BREu				Inr					DPE			0.0843901
72					BREd				GCbox				XCPE1	0.0832341
71				YPatch						MTE		MED1	XCPE1	0.0820781
71		BREu			BREd				GCbox	MTE	DPE	MED1	XCPE1	0.0820781
71		BREu		YPatch						MTE			XCPE1	0.0820781
71		BREu		YPatch		Inr				MTE			XCPE1	0.0820781
71		BREu				Inr			GCbox		DPE			0.0820781
71	CCAAT			YPatch					GCbox				XCPE1	0.0820781
71				YPatch				DCE-S2	GCbox	MTE				0.0820781
71		BREu		YPatch		Inr					DPE		XCPE1	0.0820781
71				YPatch				DCE-S2	GCbox	MTE			XCPE1	0.0820781
70				YPatch	BREd				GCbox		DPE	MED1	XCPE1	0.080922
70				YPatch		Inr		DCE-S2					XCPE1	0.080922
70									GCbox		DPE	MED1	XCPE1	0.080922
70	CCAAT			YPatch									XCPE1	0.080922
70		BREu		YPatch	BREd	Inr		DCE-S2	GCbox	MTE	DPE	MED1	XCPE1	0.080922
70		BREu							GCbox		DPE		XCPE1	0.080922
70				YPatch		Inr				MTE	DPE	MED1		0.080922
70				YPatch				DCE-S2	GCbox	MTE	DPE			0.080922
69						Inr		DCE-S2					XCPE1	0.079766
69				YPatch				DCE-S2	GCbox	MTE	DPE	MED1	XCPE1	0.079766
69				YPatch		Inr						MED1	XCPE1	0.079766
69		BREu		YPatch		Inr				MTE	DPE		XCPE1	0.079766
69				YPatch		Inr		DCE-S2	GCbox	MTE	DPE		XCPE1	0.079766
68			TATA	YPatch					GCbox	MTE	DPE		XCPE1	0.07861
68			TATA	YPatch					GCbox	MTE				0.07861
68		BREu		YPatch						MTE	DPE	MED1	XCPE1	0.07861
68		BREu		YPatch				DCE-S2	GCbox	MTE		MED1	XCPE1	0.07861
68		BREu								MTE			XCPE1	0.07861
68		BREu				Inr			GCbox					0.07861
68				YPatch			DCE-S1		GCbox		DPE			0.07861
68				YPatch	BREd					MTE			XCPE1	0.07861
67			TATA	YPatch		Inr							XCPE1	0.077454
67			TATA	YPatch						MTE			XCPE1	0.077454
67		BREu		YPatch					GCbox		DPE	MED1		0.077454
67				YPatch	BREd	Inr			GCbox	MTE	DPE	MED1	XCPE1	0.077454
67		BREu				Inr				MTE	DPE			0.077454
67		BREu		YPatch		Inr	DCE-S1		GCbox	MTE	DPE	MED1	XCPE1	0.077454
67		BREu		YPatch		Inr	DCE-S1	DCE-S2	GCbox	MTE	DPE	MED1	XCPE1	0.077454
66			TATA							MTE	DPE			0.0762979
66		BREu		YPatch	BREd	Inr			GCbox	MTE			XCPE1	0.0762979
66					BREd					MTE	DPE			0.0762979
66				YPatch		Inr		DCE-S2		MTE				0.0762979
65			TATA	YPatch					GCbox	MTE	DPE			0.0751419
65		BREu								MTE	DPE	MED1	XCPE1	0.0751419
65						Inr				MTE		MED1		0.0751419
65		BREu						DCE-S2	GCbox	MTE	DPE	MED1	XCPE1	0.0751419
65				YPatch		Inr		DCE-S2	GCbox	MTE				0.0751419
65				YPatch		Inr		DCE-S2	GCbox	MTE			XCPE1	0.0751419
65				YPatch			DCE-S1		GCbox					0.0751419
65		BREu							GCbox	MTE	DPE	MED1		0.0751419
65				YPatch			DCE-S1		GCbox	MTE	DPE		XCPE1	0.0751419
64		BREu	TATA	YPatch					GCbox	MTE	DPE		XCPE1	0.0739859
64		BREu			BREd				GCbox	MTE	DPE		XCPE1	0.0739859
64							DCE-S1				DPE			0.0739859
64						Inr			GCbox			MED1	XCPE1	0.0739859
64	CCAAT			YPatch		Inr							XCPE1	0.0739859
64		BREu		YPatch		Inr			GCbox	MTE	DPE	MED1		0.0739859
64				YPatch	BREd								XCPE1	0.0739859
64	CCAAT	BREu		YPatch					GCbox	MTE	DPE	MED1	XCPE1	0.0739859
64				YPatch		Inr	DCE-S1		GCbox					0.0739859
64		BREu							GCbox	MTE			XCPE1	0.0739859
63			TATA			Inr							XCPE1	0.0728298
63		BREu		YPatch		Inr			GCbox			MED1	XCPE1	0.0728298
63				YPatch						MTE	DPE	MED1	XCPE1	0.0728298
63		BREu		YPatch				DCE-S2	GCbox		DPE	MED1	XCPE1	0.0728298
63	CCAAT			YPatch		Inr			GCbox				XCPE1	0.0728298
62					BREd								XCPE1	0.0716738
62	CCAAT	BREu		YPatch					GCbox	MTE	DPE		XCPE1	0.0716738
62								DCE-S2	GCbox	MTE	DPE			0.0716738
62		BREu		YPatch						MTE	DPE	MED1		0.0716738
62				YPatch	BREd				GCbox			MED1	XCPE1	0.0716738
62		BREu		YPatch	BREd	Inr			GCbox					0.0716738
62		BREu				Inr			GCbox				XCPE1	0.0716738
62		BREu				Inr			GCbox	MTE				0.0716738
61			TATA	YPatch		Inr			GCbox	MTE				0.0705178
61			TATA	YPatch		Inr				MTE				0.0705178
61		BREu		YPatch								MED1		0.0705178
61				YPatch	BREd				GCbox	MTE	DPE	MED1		0.0705178
61				YPatch	BREd				GCbox			MED1		0.0705178
61				YPatch			DCE-S1				DPE			0.0705178
60			TATA			Inr				MTE	DPE			0.0693618
60		BREu		YPatch				DCE-S2	GCbox		DPE		XCPE1	0.0693618
60									GCbox	MTE		MED1	XCPE1	0.0693618
60				YPatch				DCE-S2			DPE		XCPE1	0.0693618
60				YPatch	BREd	Inr				MTE				0.0693618
60		BREu		YPatch		Inr	DCE-S1		GCbox	MTE	DPE		XCPE1	0.0693618
60		BREu		YPatch				DCE-S2	GCbox	MTE			XCPE1	0.0693618
60		BREu							GCbox			MED1	XCPE1	0.0693618
60				YPatch		Inr	DCE-S1						XCPE1	0.0693618
60						Inr			GCbox	MTE	DPE	MED1	XCPE1	0.0693618
60				YPatch			DCE-S1		GCbox	MTE			XCPE1	0.0693618
59		BREu	TATA	YPatch		Inr			GCbox	MTE	DPE	MED1	XCPE1	0.0682057
59							DCE-S1		GCbox					0.0682057
59	CCAAT									MTE				0.0682057
59		BREu											XCPE1	0.0682057
59						Inr	DCE-S1				DPE			0.0682057
59				YPatch			DCE-S1		GCbox		DPE		XCPE1	0.0682057
59				YPatch		Inr				MTE		MED1		0.0682057
59		BREu				Inr				MTE				0.0682057
59					BREd	Inr				MTE				0.0682057
59		BREu		YPatch		Inr				MTE	DPE			0.0682057
58		BREu							GCbox				XCPE1	0.0670497
58		BREu		YPatch		Inr				MTE				0.0670497
58		BREu							GCbox		DPE	MED1	XCPE1	0.0670497
58				YPatch				DCE-S2		MTE	DPE			0.0670497
57			TATA	YPatch						MTE	DPE			0.0658937
57											DPE	MED1	XCPE1	0.0658937
57				YPatch		Inr				MTE		MED1	XCPE1	0.0658937
57	CCAAT			YPatch					GCbox		DPE		XCPE1	0.0658937
57		BREu				Inr			GCbox	MTE	DPE			0.0658937
57								DCE-S2	GCbox				XCPE1	0.0658937
57	CCAAT			YPatch					GCbox		DPE			0.0658937
57		BREu		YPatch		Inr		DCE-S2	GCbox		DPE		XCPE1	0.0658937
57	CCAAT			YPatch							DPE			0.0658937
57										MTE	DPE	MED1	XCPE1	0.0658937
56			TATA						GCbox	MTE				0.0647376
56	CCAAT								GCbox		DPE			0.0647376
56		BREu									DPE	MED1		0.0647376
55		BREu		YPatch		Inr			GCbox		DPE	MED1		0.0635816
54		BREu		YPatch		Inr			GCbox			MED1		0.0624256
54					BREd	Inr			GCbox	MTE				0.0624256
54						Inr					DPE	MED1	XCPE1	0.0624256
54		BREu		YPatch	BREd	Inr			GCbox	MTE	DPE			0.0624256
54				YPatch		Inr					DPE	MED1	XCPE1	0.0624256
54						Inr		DCE-S2	GCbox		DPE			0.0624256
54				YPatch	BREd			DCE-S2	GCbox				XCPE1	0.0624256
54		BREu				Inr			GCbox		DPE		XCPE1	0.0624256
54								DCE-S2					XCPE1	0.0624256
54				YPatch	BREd			DCE-S2	GCbox					0.0624256
53			TATA		BREd									0.0612696
53					BREd				GCbox	MTE	DPE			0.0612696
53		BREu		YPatch			DCE-S1		GCbox	MTE		MED1	XCPE1	0.0612696
53	CCAAT			YPatch		Inr			GCbox	MTE				0.0612696
53						Inr				MTE	DPE	MED1		0.0612696
53	CCAAT	BREu		YPatch		Inr			GCbox	MTE	DPE		XCPE1	0.0612696
52		BREu		YPatch	BREd	Inr			GCbox		DPE	MED1	XCPE1	0.0601135
52				YPatch		Inr		DCE-S2		MTE	DPE			0.0601135
51			TATA	YPatch							DPE		XCPE1	0.0589575
51			TATA	YPatch	BREd	Inr			GCbox					0.0589575
51			TATA	YPatch		Inr			GCbox	MTE	DPE	MED1	XCPE1	0.0589575
51			TATA			Inr			GCbox	MTE				0.0589575
51	CCAAT			YPatch					GCbox	MTE			XCPE1	0.0589575
51					BREd	Inr			GCbox				XCPE1	0.0589575
51				YPatch				DCE-S2	GCbox		DPE	MED1		0.0589575
51				YPatch	BREd	Inr			GCbox			MED1	XCPE1	0.0589575
51				YPatch		Inr	DCE-S1		GCbox		DPE			0.0589575
51				YPatch				DCE-S2	GCbox		DPE	MED1	XCPE1	0.0589575
50			TATA						GCbox	MTE	DPE			0.0578015
50						Inr		DCE-S2		MTE				0.0578015
50				YPatch		Inr	DCE-S1		GCbox	MTE	DPE		XCPE1	0.0578015
50	CCAAT	BREu		YPatch	BREd				GCbox	MTE	DPE	MED1	XCPE1	0.0578015
50		BREu									DPE		XCPE1	0.0578015
50		BREu										MED1		0.0578015
50				YPatch	BREd			DCE-S2						0.0578015
50						Inr			GCbox	MTE		MED1		0.0578015
50						Inr			GCbox	MTE	DPE	MED1		0.0578015
50				YPatch	BREd	Inr				MTE	DPE			0.0578015
50						Inr			GCbox		DPE	MED1	XCPE1	0.0578015
50		BREu						DCE-S2	GCbox	MTE	DPE		XCPE1	0.0578015
50		BREu		YPatch					GCbox	MTE		MED1		0.0578015
49			TATA	YPatch		Inr					DPE		XCPE1	0.0566454
49			TATA	YPatch	BREd				GCbox					0.0566454
49								DCE-S2	GCbox	MTE	DPE		XCPE1	0.0566454
49				YPatch	BREd	Inr				MTE			XCPE1	0.0566454
49	CCAAT					Inr				MTE				0.0566454
49	CCAAT							DCE-S2						0.0566454
49							DCE-S1			MTE	DPE			0.0566454
49		BREu			BREd									0.0566454
49		BREu		YPatch		Inr			GCbox	MTE		MED1		0.0566454
49	CCAAT			YPatch					GCbox	MTE				0.0566454
49				YPatch	BREd	Inr			GCbox			MED1		0.0566454
49		BREu		YPatch				DCE-S2	GCbox		DPE			0.0566454
49	CCAAT			YPatch					GCbox	MTE	DPE		XCPE1	0.0566454
49		BREu		YPatch	BREd				GCbox	MTE	DPE	MED1		0.0566454
49		BREu		YPatch	BREd									0.0566454
49		BREu		YPatch	BREd				GCbox	MTE				0.0566454
48		BREu							GCbox	MTE		MED1		0.0554894
48		BREu				Inr							XCPE1	0.0554894
48		BREu								MTE		MED1		0.0554894
48		BREu								MTE	DPE	MED1		0.0554894
48							DCE-S1			MTE				0.0554894
48	CCAAT												XCPE1	0.0554894
48		BREu							GCbox			MED1		0.0554894
48		BREu		YPatch		Inr		DCE-S2	GCbox	MTE	DPE			0.0554894
48				YPatch	BREd	Inr			GCbox		DPE	MED1		0.0554894
48						Inr	DCE-S1						XCPE1	0.0554894
48					BREd	Inr			GCbox	MTE	DPE			0.0554894
47			TATA	YPatch	BREd				GCbox		DPE			0.0543334
47			TATA	YPatch					GCbox			MED1		0.0543334
47			TATA	YPatch		Inr				MTE	DPE			0.0543334
47			TATA	YPatch		Inr			GCbox	MTE	DPE		XCPE1	0.0543334
47										MTE		MED1	XCPE1	0.0543334
47				YPatch		Inr		DCE-S2		MTE			XCPE1	0.0543334
47						Inr	DCE-S1		GCbox					0.0543334
47		BREu		YPatch		Inr		DCE-S2	GCbox				XCPE1	0.0543334
47		BREu		YPatch	BREd	Inr			GCbox	MTE				0.0543334
47						Inr			GCbox	MTE		MED1	XCPE1	0.0543334
46			TATA									MED1		0.0531773
46				YPatch			DCE-S1		GCbox	MTE				0.0531773
46					BREd				GCbox	MTE			XCPE1	0.0531773
46				YPatch		Inr	DCE-S1		GCbox	MTE			XCPE1	0.0531773
46					BREd				GCbox	MTE	DPE		XCPE1	0.0531773
46				YPatch			DCE-S1						XCPE1	0.0531773
46		BREu				Inr			GCbox		DPE	MED1	XCPE1	0.0531773
46				YPatch	BREd						DPE		XCPE1	0.0531773
46				YPatch	BREd	Inr					DPE		XCPE1	0.0531773
46	CCAAT			YPatch		Inr				MTE				0.0531773
46								DCE-S2	GCbox		DPE		XCPE1	0.0531773
45	CCAAT			YPatch						MTE				0.0520213
45				YPatch				DCE-S2		MTE			XCPE1	0.0520213
45				YPatch			DCE-S1				DPE		XCPE1	0.0520213
45				YPatch			DCE-S1		GCbox	MTE	DPE			0.0520213
45		BREu		YPatch	BREd	Inr	DCE-S1	DCE-S2	GCbox	MTE	DPE	MED1	XCPE1	0.0520213
45					BREd				GCbox	MTE				0.0520213
45						Inr		DCE-S2		MTE	DPE			0.0520213
45		BREu		YPatch				DCE-S2	GCbox	MTE				0.0520213
45		BREu		YPatch	BREd	Inr		DCE-S2	GCbox	MTE	DPE		XCPE1	0.0520213
45		BREu							GCbox		DPE	MED1		0.0520213
44		BREu	TATA	YPatch					GCbox				XCPE1	0.0508653
44			TATA							MTE			XCPE1	0.0508653
44			TATA		BREd	Inr								0.0508653
44					BREd				GCbox		DPE		XCPE1	0.0508653
44						Inr		DCE-S2	GCbox	MTE	DPE			0.0508653
44	CCAAT			YPatch		Inr			GCbox		DPE		XCPE1	0.0508653
44		BREu		YPatch	BREd	Inr			GCbox		DPE			0.0508653
44		BREu				Inr				MTE			XCPE1	0.0508653
44				YPatch	BREd			DCE-S2	GCbox		DPE			0.0508653
44	CCAAT	BREu		YPatch		Inr			GCbox	MTE	DPE	MED1	XCPE1	0.0508653
43			TATA	YPatch	BREd	Inr			GCbox		DPE			0.0497093
43			TATA			Inr			GCbox				XCPE1	0.0497093
43			TATA	YPatch		Inr						MED1		0.0497093
43			TATA						GCbox				XCPE1	0.0497093
43		BREu		YPatch			DCE-S1		GCbox	MTE			XCPE1	0.0497093
43		BREu		YPatch		Inr				MTE	DPE	MED1	XCPE1	0.0497093
43				YPatch		Inr	DCE-S1		GCbox	MTE	DPE			0.0497093
43				YPatch	BREd	Inr			GCbox	MTE		MED1	XCPE1	0.0497093
43				YPatch	BREd	Inr			GCbox		DPE	MED1	XCPE1	0.0497093
43		BREu					DCE-S1		GCbox	MTE	DPE		XCPE1	0.0497093
43						Inr		DCE-S2	GCbox	MTE	DPE		XCPE1	0.0497093
43					BREd					MTE			XCPE1	0.0497093
42			TATA	YPatch		Inr			GCbox	MTE			XCPE1	0.0485532
42		BREu	TATA	YPatch					GCbox		DPE		XCPE1	0.0485532
42			TATA						GCbox		DPE		XCPE1	0.0485532
42			TATA								DPE		XCPE1	0.0485532
42	CCAAT		TATA											0.0485532
42		BREu						DCE-S2	GCbox		DPE		XCPE1	0.0485532
42		BREu			BREd				GCbox					0.0485532
42	CCAAT			YPatch						MTE			XCPE1	0.0485532
42		BREu				Inr				MTE	DPE		XCPE1	0.0485532
42		BREu		YPatch	BREd				GCbox			MED1	XCPE1	0.0485532
42				YPatch		Inr		DCE-S2	GCbox	MTE	DPE	MED1	XCPE1	0.0485532
42		BREu						DCE-S2	GCbox					0.0485532
42				YPatch	BREd	Inr				MTE	DPE		XCPE1	0.0485532
41			TATA			Inr			GCbox	MTE	DPE			0.0473972
41			TATA	YPatch						MTE	DPE		XCPE1	0.0473972
41		BREu		YPatch			DCE-S1	DCE-S2	GCbox	MTE		MED1	XCPE1	0.0473972
41					BREd	Inr							XCPE1	0.0473972
41				YPatch	BREd				GCbox		DPE	MED1		0.0473972
41								DCE-S2		MTE	DPE		XCPE1	0.0473972
41				YPatch	BREd					MTE	DPE			0.0473972
41		BREu		YPatch						MTE		MED1		0.0473972
41	CCAAT					Inr				MTE	DPE			0.0473972
41				YPatch				DCE-S2	GCbox	MTE	DPE	MED1		0.0473972
41		BREu				Inr			GCbox	MTE			XCPE1	0.0473972
41						Inr	DCE-S1		GCbox	MTE			XCPE1	0.0473972
41						Inr		DCE-S2	GCbox	MTE				0.0473972
41				YPatch		Inr		DCE-S2	GCbox			MED1	XCPE1	0.0473972
41				YPatch			DCE-S1			MTE	DPE			0.0473972
40			TATA					DCE-S2						0.0462412
40			TATA			Inr		DCE-S2						0.0462412
40			TATA	YPatch	BREd				GCbox				XCPE1	0.0462412
40			TATA	YPatch		Inr				MTE			XCPE1	0.0462412
40				YPatch	BREd	Inr		DCE-S2	GCbox	MTE			XCPE1	0.0462412
40	CCAAT			YPatch		Inr			GCbox	MTE	DPE		XCPE1	0.0462412
40					BREd	Inr			GCbox		DPE		XCPE1	0.0462412
40				YPatch		Inr		DCE-S2				MED1		0.0462412
40	CCAAT					Inr			GCbox		DPE			0.0462412
40							DCE-S1		GCbox				XCPE1	0.0462412
40					BREd							MED1		0.0462412
40				YPatch	BREd							MED1		0.0462412
40				YPatch	BREd			DCE-S2	GCbox	MTE			XCPE1	0.0462412
40		BREu		YPatch			DCE-S1		GCbox				XCPE1	0.0462412
40				YPatch			DCE-S1	DCE-S2	GCbox	MTE	DPE		XCPE1	0.0462412
40	CCAAT			YPatch		Inr			GCbox		DPE			0.0462412
40							DCE-S1	DCE-S2						0.0462412
40					BREd			DCE-S2						0.0462412
40				YPatch				DCE-S2	GCbox			MED1	XCPE1	0.0462412
40		BREu				Inr				MTE	DPE	MED1	XCPE1	0.0462412
39		BREu	TATA	YPatch		Inr			GCbox	MTE	DPE		XCPE1	0.0450851
39		BREu	TATA	YPatch	BREd				GCbox	MTE	DPE		XCPE1	0.0450851
39		BREu		YPatch		Inr						MED1	XCPE1	0.0450851
39				YPatch			DCE-S1	DCE-S2	GCbox	MTE	DPE	MED1	XCPE1	0.0450851
39		BREu		YPatch	BREd		DCE-S1	DCE-S2	GCbox	MTE	DPE		XCPE1	0.0450851
39						Inr	DCE-S1		GCbox		DPE			0.0450851
39				YPatch				DCE-S2	GCbox			MED1		0.0450851
39						Inr	DCE-S1	DCE-S2						0.0450851
39		BREu		YPatch		Inr	DCE-S1		GCbox	MTE		MED1	XCPE1	0.0450851
39						Inr	DCE-S1		GCbox	MTE	DPE			0.0450851
39				YPatch		Inr				MTE	DPE	MED1	XCPE1	0.0450851
39				YPatch	BREd	Inr		DCE-S2	GCbox					0.0450851
39				YPatch		Inr	DCE-S1			MTE	DPE			0.0450851
39				YPatch		Inr		DCE-S2		MTE	DPE		XCPE1	0.0450851
38		BREu	TATA	YPatch		Inr			GCbox	MTE			XCPE1	0.0439291
38			TATA			Inr						MED1		0.0439291
38				YPatch	BREd	Inr		DCE-S2	GCbox		DPE		XCPE1	0.0439291
38		BREu		YPatch		Inr		DCE-S2	GCbox	MTE			XCPE1	0.0439291
38		BREu		YPatch	BREd	Inr			GCbox	MTE	DPE	MED1		0.0439291
38		BREu				Inr		DCE-S2	GCbox	MTE	DPE	MED1	XCPE1	0.0439291
38				YPatch	BREd	Inr		DCE-S2	GCbox	MTE	DPE		XCPE1	0.0439291
38								DCE-S2	GCbox		DPE	MED1		0.0439291
38		BREu					DCE-S1	DCE-S2	GCbox	MTE	DPE	MED1	XCPE1	0.0439291
38		BREu			BREd	Inr			GCbox	MTE	DPE			0.0439291
38	CCAAT			YPatch	BREd				GCbox					0.0439291
38				YPatch				DCE-S2		MTE	DPE		XCPE1	0.0439291
38								DCE-S2			DPE		XCPE1	0.0439291
38						Inr		DCE-S2			DPE		XCPE1	0.0439291
37			TATA	YPatch					GCbox	MTE	DPE	MED1	XCPE1	0.0427731
37			TATA		BREd	Inr			GCbox		DPE			0.0427731
37						Inr	DCE-S1			MTE				0.0427731
37				YPatch	BREd		DCE-S1		GCbox					0.0427731
37				YPatch		Inr	DCE-S1			MTE				0.0427731
37				YPatch	BREd	Inr		DCE-S2						0.0427731
37	CCAAT			YPatch		Inr					DPE		XCPE1	0.0427731
37								DCE-S2				MED1		0.0427731
37				YPatch	BREd	Inr		DCE-S2	GCbox				XCPE1	0.0427731
37		BREu		YPatch		Inr	DCE-S1		GCbox	MTE			XCPE1	0.0427731
37		BREu				Inr					DPE		XCPE1	0.0427731
37				YPatch	BREd			DCE-S2	GCbox		DPE		XCPE1	0.0427731
36			TATA	YPatch				DCE-S2	GCbox		DPE			0.0416171
36		BREu	TATA	YPatch					GCbox	MTE	DPE			0.0416171
36		BREu	TATA	YPatch		Inr			GCbox		DPE		XCPE1	0.0416171
36		BREu				Inr			GCbox			MED1		0.0416171
36						Inr						MED1	XCPE1	0.0416171
36		BREu		YPatch				DCE-S2	GCbox	MTE	DPE	MED1		0.0416171
36				YPatch			DCE-S1			MTE			XCPE1	0.0416171
36				YPatch		Inr	DCE-S1				DPE		XCPE1	0.0416171
36							DCE-S1						XCPE1	0.0416171
36				YPatch		Inr		DCE-S2	GCbox		DPE	MED1	XCPE1	0.0416171
36		BREu			BREd	Inr			GCbox					0.0416171
36					BREd			DCE-S2			DPE			0.0416171
36	CCAAT			YPatch					GCbox	MTE	DPE			0.0416171
36					BREd						DPE		XCPE1	0.0416171
36		BREu		YPatch	BREd			DCE-S2	GCbox		DPE		XCPE1	0.0416171
36		BREu			BREd	Inr			GCbox	MTE	DPE	MED1	XCPE1	0.0416171
36		BREu		YPatch						MTE		MED1	XCPE1	0.0416171
35			TATA	YPatch				DCE-S2						0.040461
35		BREu			BREd	Inr			GCbox	MTE	DPE		XCPE1	0.040461
35				YPatch			DCE-S1			MTE	DPE		XCPE1	0.040461
35				YPatch				DCE-S2	GCbox	MTE		MED1	XCPE1	0.040461
35								DCE-S2			DPE	MED1		0.040461
35				YPatch			DCE-S1		GCbox			MED1	XCPE1	0.040461
35				YPatch	BREd	Inr		DCE-S2	GCbox	MTE	DPE	MED1	XCPE1	0.040461
35				YPatch			DCE-S1			MTE				0.040461
35		BREu		YPatch			DCE-S1		GCbox		DPE	MED1	XCPE1	0.040461
35		BREu		YPatch		Inr		DCE-S2	GCbox		DPE			0.040461
35				YPatch	BREd				GCbox	MTE		MED1	XCPE1	0.040461
35	CCAAT			YPatch		Inr			GCbox	MTE			XCPE1	0.040461
34			TATA	YPatch		Inr		DCE-S2	GCbox					0.039305
34			TATA	YPatch	BREd									0.039305
34			TATA						GCbox	MTE	DPE		XCPE1	0.039305
34			TATA		BREd				GCbox					0.039305
34	CCAAT		TATA	YPatch					GCbox					0.039305
34			TATA					DCE-S2	GCbox					0.039305
34				YPatch	BREd					MTE	DPE		XCPE1	0.039305
34		BREu		YPatch			DCE-S1	DCE-S2	GCbox	MTE			XCPE1	0.039305
34		BREu		YPatch		Inr	DCE-S1		GCbox		DPE		XCPE1	0.039305
34				YPatch		Inr	DCE-S1		GCbox	MTE	DPE	MED1	XCPE1	0.039305
34						Inr		DCE-S2	GCbox		DPE		XCPE1	0.039305
34	CCAAT										DPE		XCPE1	0.039305
34	CCAAT			YPatch						MTE	DPE			0.039305
34				YPatch		Inr	DCE-S1	DCE-S2	GCbox		DPE		XCPE1	0.039305
34		BREu			BREd				GCbox		DPE			0.039305
34							DCE-S1		GCbox	MTE	DPE			0.039305
34	CCAAT			YPatch							DPE		XCPE1	0.039305
34		BREu		YPatch	BREd	Inr			GCbox	MTE		MED1	XCPE1	0.039305
33		BREu	TATA	YPatch		Inr			GCbox	MTE	DPE			0.038149
33		BREu	TATA						GCbox	MTE	DPE	MED1	XCPE1	0.038149
33			TATA	YPatch		Inr			GCbox			MED1		0.038149
33			TATA	YPatch		Inr			GCbox	MTE	DPE	MED1		0.038149
33			TATA	YPatch	BREd	Inr			GCbox				XCPE1	0.038149
33			TATA								DPE	MED1		0.038149
33				YPatch				DCE-S2				MED1		0.038149
33		BREu		YPatch				DCE-S2		MTE	DPE	MED1	XCPE1	0.038149
33		BREu		YPatch		Inr		DCE-S2	GCbox	MTE		MED1	XCPE1	0.038149
33		BREu		YPatch		Inr		DCE-S2	GCbox			MED1	XCPE1	0.038149
33	CCAAT			YPatch		Inr			GCbox	MTE	DPE			0.038149
33		BREu		YPatch							DPE	MED1		0.038149
33		BREu		YPatch	BREd					MTE	DPE			0.038149
33				YPatch		Inr		DCE-S2	GCbox		DPE	MED1		0.038149
32			TATA	YPatch					GCbox		DPE	MED1	XCPE1	0.0369929
32			TATA	YPatch								MED1		0.0369929
32			TATA	YPatch	BREd				GCbox	MTE				0.0369929
32			TATA	YPatch					GCbox			MED1	XCPE1	0.0369929
32			TATA	YPatch	BREd	Inr			GCbox	MTE			XCPE1	0.0369929
32			TATA	YPatch			DCE-S1							0.0369929
32					BREd						DPE	MED1		0.0369929
32						Inr		DCE-S2		MTE			XCPE1	0.0369929
32				YPatch		Inr	DCE-S1		GCbox	MTE				0.0369929
32				YPatch	BREd	Inr						MED1		0.0369929
32					BREd	Inr			GCbox	MTE	DPE		XCPE1	0.0369929
32		BREu				Inr			GCbox	MTE		MED1	XCPE1	0.0369929
32					BREd	Inr				MTE	DPE			0.0369929
32				YPatch	BREd	Inr			GCbox	MTE	DPE	MED1		0.0369929
32		BREu		YPatch	BREd			DCE-S2	GCbox				XCPE1	0.0369929
32							DCE-S1	DCE-S2			DPE			0.0369929
32						Inr		DCE-S2	GCbox				XCPE1	0.0369929
32				YPatch		Inr		DCE-S2			DPE		XCPE1	0.0369929
32	CCAAT					Inr			GCbox				XCPE1	0.0369929
32		BREu		YPatch		Inr					DPE	MED1	XCPE1	0.0369929
32								DCE-S2	GCbox	MTE			XCPE1	0.0369929
32								DCE-S2		MTE			XCPE1	0.0369929
32								DCE-S2	GCbox			MED1		0.0369929
32	CCAAT								GCbox				XCPE1	0.0369929
32		BREu					DCE-S1		GCbox	MTE	DPE	MED1	XCPE1	0.0369929
32							DCE-S1		GCbox	MTE	DPE		XCPE1	0.0369929
31			TATA							MTE	DPE		XCPE1	0.0358369
31		BREu	TATA											0.0358369
31		BREu	TATA						GCbox	MTE	DPE		XCPE1	0.0358369
31		BREu	TATA	YPatch	BREd			DCE-S2	GCbox	MTE	DPE		XCPE1	0.0358369
31		BREu		YPatch				DCE-S2	GCbox					0.0358369
31		BREu		YPatch				DCE-S2	GCbox				XCPE1	0.0358369
31	CCAAT					Inr			GCbox	MTE				0.0358369
31							DCE-S1		GCbox		DPE	MED1		0.0358369
31		BREu					DCE-S1	DCE-S2	GCbox	MTE	DPE		XCPE1	0.0358369
31				YPatch	BREd	Inr		DCE-S2	GCbox		DPE			0.0358369
31							DCE-S1		GCbox		DPE		XCPE1	0.0358369
31						Inr	DCE-S1		GCbox	MTE	DPE		XCPE1	0.0358369
31		BREu				Inr					DPE	MED1		0.0358369
31		BREu		YPatch		Inr				MTE		MED1		0.0358369
31		BREu								MTE		MED1	XCPE1	0.0358369
31						Inr	DCE-S1			MTE	DPE			0.0358369
31					BREd	Inr		DCE-S2						0.0358369
30		BREu	TATA			Inr								0.0346809
30		BREu	TATA	YPatch										0.0346809
30						Inr		DCE-S2				MED1		0.0346809
30		BREu			BREd				GCbox	MTE	DPE			0.0346809
30	CCAAT	BREu							GCbox	MTE			XCPE1	0.0346809
30		BREu		YPatch	BREd				GCbox		DPE	MED1		0.0346809
30						Inr		DCE-S2	GCbox	MTE			XCPE1	0.0346809
30		BREu		YPatch		Inr		DCE-S2	GCbox	MTE	DPE	MED1		0.0346809
30	CCAAT	BREu		YPatch					GCbox				XCPE1	0.0346809
30		BREu			BREd				GCbox	MTE				0.0346809
30		BREu		YPatch	BREd	Inr		DCE-S2	GCbox		DPE			0.0346809
30				YPatch			DCE-S1		GCbox	MTE	DPE	MED1	XCPE1	0.0346809
30				YPatch			DCE-S1	DCE-S2	GCbox		DPE		XCPE1	0.0346809
30		BREu		YPatch								MED1	XCPE1	0.0346809
30		BREu		YPatch	BREd	Inr					DPE			0.0346809
30				YPatch		Inr	DCE-S1	DCE-S2	GCbox	MTE	DPE		XCPE1	0.0346809
30				YPatch	BREd				GCbox	MTE		MED1		0.0346809
30		BREu			BREd	Inr								0.0346809
30	CCAAT	BREu		YPatch		Inr			GCbox	MTE			XCPE1	0.0346809
30						Inr		DCE-S2		MTE	DPE		XCPE1	0.0346809
30		BREu		YPatch			DCE-S1		GCbox	MTE	DPE			0.0346809
30				YPatch			DCE-S1	DCE-S2					XCPE1	0.0346809
30	CCAAT					Inr		DCE-S2						0.0346809
29			TATA	YPatch	BREd	Inr			GCbox		DPE		XCPE1	0.0335248
29		BREu	TATA	YPatch					GCbox	MTE	DPE	MED1		0.0335248
29		BREu	TATA	YPatch		Inr			GCbox		DPE			0.0335248
29		BREu				Inr			GCbox		DPE	MED1		0.0335248
29				YPatch			DCE-S1		GCbox	MTE		MED1	XCPE1	0.0335248
29		BREu				Inr						MED1		0.0335248
29	CCAAT			YPatch	BREd									0.0335248
29		BREu		YPatch			DCE-S1		GCbox	MTE				0.0335248
29	CCAAT	BREu		YPatch					GCbox					0.0335248
29				YPatch				DCE-S2				MED1	XCPE1	0.0335248
29								DCE-S2	GCbox	MTE	DPE	MED1	XCPE1	0.0335248
29	CCAAT	BREu		YPatch				DCE-S2	GCbox	MTE	DPE	MED1	XCPE1	0.0335248
29						Inr				MTE		MED1	XCPE1	0.0335248
29				YPatch		Inr	DCE-S1	DCE-S2	GCbox					0.0335248
29	CCAAT	BREu		YPatch					GCbox		DPE		XCPE1	0.0335248
29		BREu		YPatch	BREd		DCE-S1		GCbox	MTE	DPE		XCPE1	0.0335248
29	CCAAT									MTE			XCPE1	0.0335248
29				YPatch	BREd	Inr		DCE-S2	GCbox	MTE	DPE			0.0335248
29		BREu		YPatch	BREd			DCE-S2	GCbox	MTE	DPE			0.0335248
28			TATA	YPatch	BREd				GCbox		DPE		XCPE1	0.0323688
28		BREu	TATA								DPE			0.0323688
28		BREu	TATA	YPatch					GCbox		DPE	MED1	XCPE1	0.0323688
28			TATA	YPatch	BREd	Inr								0.0323688
28			TATA	YPatch	BREd	Inr			GCbox	MTE	DPE		XCPE1	0.0323688
28			TATA	YPatch					GCbox	MTE		MED1	XCPE1	0.0323688
28		BREu	TATA	YPatch					GCbox	MTE		MED1	XCPE1	0.0323688
28			TATA	YPatch				DCE-S2	GCbox					0.0323688
28		BREu	TATA	YPatch					GCbox	MTE			XCPE1	0.0323688
28		BREu			BREd				GCbox	MTE			XCPE1	0.0323688
28		BREu		YPatch				DCE-S2					XCPE1	0.0323688
28						Inr				MTE	DPE	MED1	XCPE1	0.0323688
28				YPatch		Inr		DCE-S2	GCbox			MED1		0.0323688
28		BREu				Inr			GCbox	MTE		MED1		0.0323688
28							DCE-S1		GCbox	MTE			XCPE1	0.0323688
28		BREu		YPatch				DCE-S2	GCbox			MED1	XCPE1	0.0323688
28		BREu		YPatch		Inr	DCE-S1	DCE-S2	GCbox		DPE		XCPE1	0.0323688
28				YPatch	BREd			DCE-S2	GCbox	MTE				0.0323688
28	CCAAT				BREd	Inr								0.0323688
28		BREu						DCE-S2	GCbox	MTE	DPE	MED1		0.0323688
28	CCAAT	BREu		YPatch					GCbox	MTE			XCPE1	0.0323688
28		BREu		YPatch	BREd	Inr	DCE-S1		GCbox	MTE	DPE		XCPE1	0.0323688
28		BREu						DCE-S2	GCbox	MTE				0.0323688
28	CCAAT								GCbox	MTE	DPE			0.0323688
28	CCAAT			YPatch		Inr				MTE			XCPE1	0.0323688
28		BREu		YPatch	BREd								XCPE1	0.0323688
28				YPatch		Inr	DCE-S1	DCE-S2	GCbox		DPE			0.0323688
28		BREu				Inr				MTE		MED1	XCPE1	0.0323688
28		BREu		YPatch	BREd	Inr								0.0323688
28				YPatch	BREd	Inr	DCE-S1		GCbox					0.0323688
28	CCAAT			YPatch				DCE-S2						0.0323688
28				YPatch				DCE-S2			DPE	MED1		0.0323688
28		BREu			BREd				GCbox		DPE		XCPE1	0.0323688
28							DCE-S1				DPE		XCPE1	0.0323688
27			TATA				DCE-S1							0.0312128
27		BREu	TATA	YPatch		Inr			GCbox				XCPE1	0.0312128
27		BREu	TATA						GCbox	MTE	DPE	MED1		0.0312128
27			TATA	YPatch				DCE-S2	GCbox	MTE	DPE		XCPE1	0.0312128
27			TATA	YPatch	BREd	Inr					DPE			0.0312128
27			TATA		BREd				GCbox		DPE			0.0312128
27			TATA	YPatch					GCbox		DPE	MED1		0.0312128
27		BREu			BREd				GCbox	MTE		MED1	XCPE1	0.0312128
27		BREu		YPatch	BREd	Inr	DCE-S1	DCE-S2	GCbox	MTE	DPE		XCPE1	0.0312128
27					BREd				GCbox		DPE	MED1		0.0312128
27		BREu						DCE-S2	GCbox	MTE		MED1	XCPE1	0.0312128
27		BREu		YPatch	BREd			DCE-S2	GCbox	MTE			XCPE1	0.0312128
27				YPatch			DCE-S1	DCE-S2	GCbox	MTE			XCPE1	0.0312128
27		BREu									DPE	MED1	XCPE1	0.0312128
27					BREd			DCE-S2	GCbox					0.0312128
27						Inr	DCE-S1		GCbox	MTE				0.0312128
27				YPatch	BREd	Inr	DCE-S1		GCbox				XCPE1	0.0312128
27		BREu						DCE-S2			DPE			0.0312128
27				YPatch			DCE-S1	DCE-S2	GCbox	MTE	DPE			0.0312128
27		BREu		YPatch			DCE-S1		GCbox		DPE		XCPE1	0.0312128
27		BREu						DCE-S2	GCbox		DPE	MED1	XCPE1	0.0312128
27					BREd	Inr					DPE		XCPE1	0.0312128
27		BREu				Inr		DCE-S2	GCbox		DPE	MED1	XCPE1	0.0312128
27		BREu				Inr			GCbox			MED1	XCPE1	0.0312128
27				YPatch			DCE-S1	DCE-S2						0.0312128
27		BREu		YPatch			DCE-S1	DCE-S2	GCbox		DPE		XCPE1	0.0312128
27		BREu		YPatch	BREd			DCE-S2	GCbox	MTE		MED1	XCPE1	0.0312128
27					BREd				GCbox			MED1	XCPE1	0.0312128
27							DCE-S1		GCbox		DPE			0.0312128
27				YPatch	BREd	Inr			GCbox	MTE		MED1		0.0312128
26		BREu	TATA	YPatch		Inr								0.0300568
26			TATA			Inr		DCE-S2			DPE			0.0300568
26		BREu	TATA	YPatch							DPE			0.0300568
26		BREu	TATA						GCbox					0.0300568
26			TATA	YPatch					GCbox	MTE		MED1		0.0300568
26		BREu	TATA	YPatch		Inr		DCE-S2	GCbox	MTE	DPE	MED1	XCPE1	0.0300568
26			TATA	YPatch		Inr		DCE-S2	GCbox	MTE	DPE			0.0300568
26			TATA			Inr					DPE		XCPE1	0.0300568
26								DCE-S2	GCbox	MTE		MED1	XCPE1	0.0300568
26		BREu			BREd	Inr			GCbox	MTE				0.0300568
26				YPatch			DCE-S1	DCE-S2	GCbox				XCPE1	0.0300568
26				YPatch			DCE-S1	DCE-S2			DPE			0.0300568
26		BREu		YPatch			DCE-S1		GCbox	MTE	DPE	MED1		0.0300568
26		BREu		YPatch		Inr	DCE-S1		GCbox	MTE	DPE			0.0300568
26	CCAAT	BREu												0.0300568
26	CCAAT											MED1		0.0300568
26		BREu										MED1	XCPE1	0.0300568
26	CCAAT					Inr			GCbox		DPE		XCPE1	0.0300568
26		BREu						DCE-S2		MTE				0.0300568
26				YPatch		Inr	DCE-S1	DCE-S2	GCbox	MTE	DPE	MED1	XCPE1	0.0300568
26				YPatch		Inr	DCE-S1		GCbox	MTE	DPE	MED1		0.0300568
26				YPatch	BREd		DCE-S1		GCbox				XCPE1	0.0300568
26		BREu		YPatch	BREd						DPE		XCPE1	0.0300568
26	CCAAT	BREu		YPatch					GCbox	MTE		MED1	XCPE1	0.0300568
26						Inr	DCE-S1			MTE			XCPE1	0.0300568
26				YPatch			DCE-S1		GCbox		DPE	MED1	XCPE1	0.0300568
25		BREu	TATA	YPatch	BREd				GCbox	MTE	DPE			0.0289007
25			TATA	YPatch		Inr			GCbox			MED1	XCPE1	0.0289007
25			TATA	YPatch				DCE-S2	GCbox				XCPE1	0.0289007
25		BREu	TATA							MTE				0.0289007
25		BREu	TATA	YPatch		Inr					DPE			0.0289007
25		BREu	TATA	YPatch		Inr			GCbox					0.0289007
25		BREu	TATA	YPatch									XCPE1	0.0289007
25			TATA	YPatch	BREd				GCbox	MTE			XCPE1	0.0289007
25			TATA		BREd						DPE			0.0289007
25		BREu	TATA	YPatch	BREd	Inr			GCbox	MTE	DPE	MED1	XCPE1	0.0289007
25		BREu	TATA	YPatch					GCbox					0.0289007
25	CCAAT	BREu							GCbox		DPE			0.0289007
25		BREu		YPatch				DCE-S2		MTE	DPE		XCPE1	0.0289007
25		BREu					DCE-S1			MTE	DPE		XCPE1	0.0289007
25	CCAAT			YPatch	BREd	Inr			GCbox				XCPE1	0.0289007
25	CCAAT	BREu		YPatch						MTE				0.0289007
25		BREu						DCE-S2						0.0289007
25							DCE-S1	DCE-S2		MTE				0.0289007
25		BREu		YPatch			DCE-S1	DCE-S2	GCbox	MTE	DPE	MED1		0.0289007
25	CCAAT			YPatch					GCbox		DPE	MED1	XCPE1	0.0289007
25				YPatch	BREd						DPE	MED1		0.0289007
25		BREu		YPatch	BREd	Inr		DCE-S2	GCbox	MTE		MED1	XCPE1	0.0289007
25	CCAAT			YPatch	BREd	Inr								0.0289007
25		BREu		YPatch		Inr		DCE-S2					XCPE1	0.0289007
25					BREd			DCE-S2		MTE				0.0289007
25	CCAAT			YPatch				DCE-S2	GCbox					0.0289007
25				YPatch				DCE-S2		MTE	DPE	MED1	XCPE1	0.0289007
25		BREu		YPatch		Inr	DCE-S1		GCbox		DPE	MED1	XCPE1	0.0289007
25					BREd				GCbox		DPE	MED1	XCPE1	0.0289007
25	CCAAT			YPatch		Inr		DCE-S2						0.0289007
25		BREu		YPatch		Inr		DCE-S2	GCbox	MTE				0.0289007
24			TATA					DCE-S2			DPE			0.0277447
24			TATA	YPatch		Inr		DCE-S2						0.0277447
24		BREu	TATA								DPE		XCPE1	0.0277447
24			TATA	YPatch				DCE-S2	GCbox	MTE	DPE			0.0277447
24		BREu	TATA	YPatch		Inr			GCbox	MTE	DPE	MED1		0.0277447
24			TATA			Inr			GCbox	MTE	DPE		XCPE1	0.0277447
24		BREu				Inr		DCE-S2		MTE				0.0277447
24				YPatch		Inr	DCE-S1		GCbox			MED1	XCPE1	0.0277447
24	CCAAT	BREu		YPatch					GCbox	MTE	DPE			0.0277447
24							DCE-S1			MTE	DPE		XCPE1	0.0277447
24		BREu		YPatch				DCE-S2		MTE				0.0277447
24		BREu		YPatch		Inr		DCE-S2	GCbox					0.0277447
24		BREu		YPatch		Inr						MED1		0.0277447
24		BREu		YPatch			DCE-S1							0.0277447
24				YPatch				DCE-S2		MTE	DPE	MED1		0.0277447
24				YPatch			DCE-S1	DCE-S2	GCbox		DPE			0.0277447
24						Inr		DCE-S2	GCbox	MTE	DPE	MED1	XCPE1	0.0277447
24		BREu			BREd						DPE			0.0277447
24							DCE-S1			MTE			XCPE1	0.0277447
24					BREd					MTE		MED1		0.0277447
24		BREu		YPatch	BREd	Inr			GCbox		DPE	MED1		0.0277447
24	CCAAT			YPatch								MED1		0.0277447
24	CCAAT					Inr						MED1		0.0277447
24		BREu				Inr		DCE-S2						0.0277447
24	CCAAT			YPatch					GCbox			MED1		0.0277447
24		BREu		YPatch							DPE	MED1	XCPE1	0.0277447
24				YPatch			DCE-S1	DCE-S2		MTE				0.0277447
24		BREu				Inr		DCE-S2	GCbox	MTE	DPE	MED1		0.0277447
23			TATA						GCbox	MTE	DPE	MED1		0.0265887
23			TATA	YPatch				DCE-S2	GCbox	MTE	DPE	MED1	XCPE1	0.0265887
23		BREu	TATA	YPatch		Inr			GCbox	MTE		MED1	XCPE1	0.0265887
23			TATA		BREd	Inr					DPE			0.0265887
23			TATA	YPatch		Inr				MTE	DPE		XCPE1	0.0265887
23		BREu	TATA			Inr				MTE				0.0265887
23			TATA			Inr			GCbox		DPE		XCPE1	0.0265887
23		BREu		YPatch				DCE-S2			DPE			0.0265887
23								DCE-S2		MTE		MED1		0.0265887
23		BREu		YPatch			DCE-S1			MTE	DPE		XCPE1	0.0265887
23		BREu			BREd	Inr					DPE			0.0265887
23		BREu		YPatch		Inr	DCE-S1		GCbox	MTE	DPE	MED1		0.0265887
23	CCAAT			YPatch						MTE	DPE		XCPE1	0.0265887
23	CCAAT								GCbox	MTE	DPE		XCPE1	0.0265887
23		BREu				Inr	DCE-S1	DCE-S2	GCbox	MTE	DPE	MED1	XCPE1	0.0265887
23		BREu		YPatch	BREd	Inr		DCE-S2	GCbox				XCPE1	0.0265887
23		BREu		YPatch				DCE-S2	GCbox		DPE	MED1		0.0265887
23					BREd	Inr		DCE-S2	GCbox		DPE			0.0265887
23		BREu		YPatch	BREd	Inr		DCE-S2	GCbox		DPE		XCPE1	0.0265887
23	CCAAT					Inr				MTE			XCPE1	0.0265887
23		BREu		YPatch		Inr				MTE		MED1	XCPE1	0.0265887
23		BREu		YPatch		Inr	DCE-S1		GCbox				XCPE1	0.0265887
23		BREu		YPatch	BREd	Inr		DCE-S2	GCbox	MTE			XCPE1	0.0265887
23				YPatch		Inr	DCE-S1	DCE-S2	GCbox				XCPE1	0.0265887
23				YPatch	BREd			DCE-S2					XCPE1	0.0265887
23	CCAAT			YPatch	BREd				GCbox		DPE			0.0265887
23				YPatch			DCE-S1			MTE		MED1	XCPE1	0.0265887
23		BREu			BREd	Inr			GCbox		DPE		XCPE1	0.0265887
23	CCAAT	BREu							GCbox	MTE	DPE	MED1	XCPE1	0.0265887
23	CCAAT			YPatch					GCbox		DPE	MED1		0.0265887
23	CCAAT			YPatch	BREd				GCbox	MTE				0.0265887
23				YPatch	BREd					MTE	DPE	MED1		0.0265887
23							DCE-S1		GCbox	MTE				0.0265887
23				YPatch	BREd			DCE-S2			DPE			0.0265887
23	CCAAT									MTE	DPE			0.0265887
23		BREu				Inr				MTE	DPE	MED1		0.0265887
23		BREu		YPatch			DCE-S1	DCE-S2	GCbox	MTE	DPE			0.0265887
22			TATA						GCbox	MTE	DPE	MED1	XCPE1	0.0254326
22		BREu	TATA			Inr			GCbox	MTE	DPE		XCPE1	0.0254326
22			TATA	YPatch		Inr	DCE-S1		GCbox					0.0254326
22	CCAAT		TATA	YPatch		Inr								0.0254326
22		BREu	TATA	YPatch						MTE	DPE			0.0254326
22			TATA	YPatch		Inr	DCE-S1							0.0254326
22		BREu	TATA	YPatch					GCbox		DPE	MED1		0.0254326
22		BREu		YPatch	BREd					MTE	DPE		XCPE1	0.0254326
22	CCAAT	BREu		YPatch		Inr			GCbox					0.0254326
22					BREd	Inr						MED1		0.0254326
22						Inr		DCE-S2			DPE	MED1		0.0254326
22	CCAAT	BREu							GCbox	MTE	DPE		XCPE1	0.0254326
22		BREu			BREd				GCbox				XCPE1	0.0254326
22				YPatch			DCE-S1			MTE		MED1		0.0254326
22								DCE-S2	GCbox		DPE	MED1	XCPE1	0.0254326
22	CCAAT			YPatch					GCbox	MTE		MED1		0.0254326
22		BREu				Inr	DCE-S1		GCbox		DPE		XCPE1	0.0254326
22		BREu						DCE-S2	GCbox		DPE			0.0254326
22	CCAAT	BREu		YPatch		Inr			GCbox		DPE		XCPE1	0.0254326
22		BREu				Inr		DCE-S2	GCbox	MTE	DPE			0.0254326
22				YPatch		Inr		DCE-S2	GCbox	MTE		MED1	XCPE1	0.0254326
22		BREu		YPatch	BREd		DCE-S1		GCbox	MTE			XCPE1	0.0254326
22		BREu		YPatch				DCE-S2			DPE	MED1	XCPE1	0.0254326
22				YPatch	BREd	Inr		DCE-S2			DPE			0.0254326
22	CCAAT	BREu		YPatch				DCE-S2	GCbox	MTE	DPE		XCPE1	0.0254326
22				YPatch			DCE-S1		GCbox		DPE	MED1		0.0254326
22		BREu		YPatch	BREd	Inr							XCPE1	0.0254326
22		BREu						DCE-S2	GCbox	MTE	DPE			0.0254326
22				YPatch	BREd			DCE-S2		MTE	DPE			0.0254326
22				YPatch		Inr	DCE-S1	DCE-S2			DPE			0.0254326
21			TATA	YPatch		Inr			GCbox	MTE		MED1	XCPE1	0.0242766
21			TATA			Inr			GCbox			MED1		0.0242766
21			TATA	YPatch		Inr					DPE	MED1		0.0242766
21		BREu	TATA			Inr			GCbox					0.0242766
21		BREu	TATA						GCbox		DPE			0.0242766
21		BREu	TATA	YPatch	BREd				GCbox					0.0242766
21						Inr		DCE-S2	GCbox			MED1		0.0242766
21				YPatch		Inr	DCE-S1	DCE-S2						0.0242766
21	CCAAT	BREu		YPatch		Inr			GCbox	MTE	DPE			0.0242766
21		BREu		YPatch			DCE-S1			MTE			XCPE1	0.0242766
21								DCE-S2	GCbox	MTE		MED1		0.0242766
21	CCAAT	BREu				Inr			GCbox	MTE	DPE	MED1	XCPE1	0.0242766
21				YPatch				DCE-S2	GCbox	MTE		MED1		0.0242766
21	CCAAT			YPatch					GCbox	MTE	DPE	MED1	XCPE1	0.0242766
21		BREu			BREd					MTE	DPE			0.0242766
21	CCAAT	BREu							GCbox	MTE	DPE			0.0242766
21				YPatch			DCE-S1					MED1		0.0242766
21		BREu				Inr		DCE-S2	GCbox		DPE			0.0242766
21				YPatch	BREd		DCE-S1		GCbox	MTE	DPE		XCPE1	0.0242766
21		BREu						DCE-S2		MTE	DPE			0.0242766
21		BREu				Inr		DCE-S2	GCbox					0.0242766
21								DCE-S2	GCbox	MTE	DPE	MED1		0.0242766
21		BREu				Inr		DCE-S2	GCbox	MTE		MED1	XCPE1	0.0242766
21		BREu		YPatch		Inr	DCE-S1	DCE-S2	GCbox	MTE			XCPE1	0.0242766
21					BREd					MTE	DPE		XCPE1	0.0242766
21	CCAAT					Inr			GCbox	MTE	DPE		XCPE1	0.0242766
21		BREu		YPatch				DCE-S2	GCbox	MTE		MED1		0.0242766
21		BREu						DCE-S2		MTE	DPE		XCPE1	0.0242766
21		BREu		YPatch	BREd				GCbox	MTE		MED1		0.0242766
21	CCAAT	BREu				Inr			GCbox					0.0242766
21					BREd				GCbox	MTE	DPE	MED1		0.0242766
21					BREd	Inr				MTE			XCPE1	0.0242766
21	CCAAT	BREu		YPatch					GCbox		DPE	MED1	XCPE1	0.0242766
21		BREu			BREd	Inr			GCbox				XCPE1	0.0242766
21	CCAAT			YPatch	BREd				GCbox				XCPE1	0.0242766
21	CCAAT										DPE	MED1		0.0242766
21		BREu				Inr		DCE-S2	GCbox		DPE		XCPE1	0.0242766
21		BREu					DCE-S1		GCbox	MTE	DPE	MED1		0.0242766
20			TATA						GCbox			MED1	XCPE1	0.0231206
20			TATA			Inr		DCE-S2	GCbox		DPE			0.0231206
20			TATA						GCbox			MED1		0.0231206
20			TATA							MTE		MED1		0.0231206
20		BREu	TATA	YPatch	BREd	Inr			GCbox	MTE	DPE		XCPE1	0.0231206
20			TATA	YPatch		Inr		DCE-S2	GCbox		DPE			0.0231206
20			TATA						GCbox		DPE	MED1		0.0231206
20	CCAAT				BREd				GCbox		DPE			0.0231206
20						Inr	DCE-S1	DCE-S2	GCbox	MTE	DPE		XCPE1	0.0231206
20		BREu					DCE-S1		GCbox		DPE		XCPE1	0.0231206
20		BREu		YPatch		Inr				MTE	DPE	MED1		0.0231206
20	CCAAT	BREu		YPatch										0.0231206
20				YPatch			DCE-S1	DCE-S2	GCbox	MTE				0.0231206
20					BREd	Inr			GCbox	MTE	DPE	MED1	XCPE1	0.0231206
20				YPatch				DCE-S2		MTE		MED1		0.0231206
20				YPatch		Inr	DCE-S1		GCbox	MTE		MED1	XCPE1	0.0231206
20							DCE-S1	DCE-S2	GCbox					0.0231206
20	CCAAT	BREu								MTE	DPE			0.0231206
20				YPatch		Inr		DCE-S2				MED1	XCPE1	0.0231206
20						Inr	DCE-S1				DPE		XCPE1	0.0231206
20	CCAAT	BREu							GCbox					0.0231206
20				YPatch	BREd			DCE-S2	GCbox		DPE	MED1	XCPE1	0.0231206
20		BREu		YPatch		Inr		DCE-S2		MTE			XCPE1	0.0231206
20	CCAAT			YPatch	BREd				GCbox		DPE		XCPE1	0.0231206
20	CCAAT					Inr			GCbox	MTE	DPE			0.0231206
20		BREu				Inr		DCE-S2		MTE			XCPE1	0.0231206
20		BREu				Inr		DCE-S2	GCbox				XCPE1	0.0231206
20		BREu		YPatch				DCE-S2		MTE	DPE			0.0231206
20		BREu		YPatch		Inr		DCE-S2			DPE			0.0231206
20		BREu		YPatch			DCE-S1				DPE		XCPE1	0.0231206
20					BREd	Inr		DCE-S2	GCbox					0.0231206
20				YPatch		Inr	DCE-S1			MTE	DPE		XCPE1	0.0231206
20					BREd			DCE-S2	GCbox		DPE			0.0231206
20		BREu		YPatch				DCE-S2						0.0231206
20				YPatch		Inr	DCE-S1	DCE-S2	GCbox	MTE			XCPE1	0.0231206
20	CCAAT	BREu		YPatch		Inr			GCbox	MTE		MED1	XCPE1	0.0231206
20	CCAAT			YPatch		Inr						MED1		0.0231206
20	CCAAT								GCbox	MTE			XCPE1	0.0231206
20							DCE-S1	DCE-S2					XCPE1	0.0231206
19			TATA	YPatch								MED1	XCPE1	0.0219646
19		BREu	TATA	YPatch					GCbox		DPE			0.0219646
19			TATA			Inr	DCE-S1			MTE				0.0219646
19			TATA	YPatch	BREd				GCbox		DPE	MED1	XCPE1	0.0219646
19		BREu	TATA	YPatch						MTE	DPE	MED1	XCPE1	0.0219646
19		BREu	TATA	YPatch		Inr		DCE-S2	GCbox		DPE			0.0219646
19			TATA			Inr			GCbox		DPE	MED1		0.0219646
19			TATA	YPatch		Inr			GCbox	MTE		MED1		0.0219646
19			TATA	YPatch	BREd	Inr							XCPE1	0.0219646
19			TATA	YPatch	BREd			DCE-S2						0.0219646
19		BREu	TATA	YPatch			DCE-S1		GCbox	MTE	DPE	MED1	XCPE1	0.0219646
19			TATA	YPatch		Inr			GCbox		DPE	MED1	XCPE1	0.0219646
19			TATA		BREd	Inr			GCbox	MTE	DPE			0.0219646
19		BREu	TATA			Inr			GCbox	MTE	DPE			0.0219646
19		BREu		YPatch		Inr		DCE-S2	GCbox	MTE		MED1		0.0219646
19	CCAAT	BREu		YPatch					GCbox	MTE	DPE	MED1		0.0219646
19								DCE-S2		MTE	DPE	MED1		0.0219646
19	CCAAT	BREu		YPatch		Inr			GCbox				XCPE1	0.0219646
19	CCAAT			YPatch	BREd	Inr			GCbox		DPE			0.0219646
19				YPatch	BREd					MTE		MED1		0.0219646
19				YPatch			DCE-S1	DCE-S2		MTE			XCPE1	0.0219646
19	CCAAT			YPatch		Inr				MTE	DPE			0.0219646
19		BREu		YPatch		Inr	DCE-S1						XCPE1	0.0219646
19		BREu				Inr		DCE-S2	GCbox	MTE				0.0219646
19	CCAAT	BREu		YPatch	BREd	Inr			GCbox	MTE	DPE	MED1	XCPE1	0.0219646
19				YPatch			DCE-S1		GCbox	MTE	DPE	MED1		0.0219646
19					BREd				GCbox	MTE	DPE	MED1	XCPE1	0.0219646
19	CCAAT							DCE-S2			DPE			0.0219646
19		BREu		YPatch	BREd	Inr	DCE-S1		GCbox		DPE		XCPE1	0.0219646
19				YPatch		Inr	DCE-S1		GCbox		DPE	MED1		0.0219646
19		BREu		YPatch	BREd		DCE-S1	DCE-S2	GCbox	MTE		MED1	XCPE1	0.0219646
19		BREu		YPatch	BREd	Inr		DCE-S2	GCbox	MTE	DPE			0.0219646
19		BREu		YPatch				DCE-S2		MTE			XCPE1	0.0219646
19	CCAAT					Inr		DCE-S2			DPE			0.0219646
19						Inr	DCE-S1		GCbox		DPE		XCPE1	0.0219646
19						Inr	DCE-S1	DCE-S2	GCbox		DPE			0.0219646
19		BREu		YPatch		Inr		DCE-S2						0.0219646
18			TATA		BREd	Inr			GCbox	MTE				0.0208085
18		BREu	TATA	YPatch				DCE-S2	GCbox					0.0208085
18		BREu	TATA	YPatch	BREd				GCbox				XCPE1	0.0208085
18			TATA	YPatch	BREd				GCbox	MTE	DPE			0.0208085
18			TATA	YPatch		Inr		DCE-S2		MTE	DPE			0.0208085
18			TATA			Inr			GCbox		DPE	MED1	XCPE1	0.0208085
18	CCAAT			YPatch		Inr			GCbox	MTE		MED1	XCPE1	0.0208085
18				YPatch	BREd			DCE-S2		MTE	DPE		XCPE1	0.0208085
18				YPatch		Inr		DCE-S2		MTE		MED1		0.0208085
18					BREd				GCbox	MTE		MED1	XCPE1	0.0208085
18						Inr	DCE-S1	DCE-S2			DPE			0.0208085
18				YPatch		Inr		DCE-S2		MTE		MED1	XCPE1	0.0208085
18	CCAAT								GCbox		DPE		XCPE1	0.0208085
18		BREu		YPatch			DCE-S1	DCE-S2	GCbox				XCPE1	0.0208085
18	CCAAT			YPatch		Inr		DCE-S2	GCbox				XCPE1	0.0208085
18		BREu				Inr		DCE-S2		MTE	DPE			0.0208085
18				YPatch			DCE-S1		GCbox	MTE		MED1		0.0208085
18				YPatch	BREd		DCE-S1		GCbox	MTE	DPE	MED1	XCPE1	0.0208085
18		BREu					DCE-S1	DCE-S2	GCbox	MTE		MED1	XCPE1	0.0208085
18				YPatch	BREd	Inr	DCE-S1		GCbox		DPE			0.0208085
18		BREu		YPatch		Inr	DCE-S1		GCbox					0.0208085
18						Inr		DCE-S2	GCbox		DPE	MED1	XCPE1	0.0208085
18				YPatch		Inr	DCE-S1	DCE-S2	GCbox	MTE	DPE			0.0208085
18	CCAAT								GCbox			MED1	XCPE1	0.0208085
18		BREu			BREd	Inr		DCE-S2	GCbox	MTE	DPE		XCPE1	0.0208085
18		BREu			BREd								XCPE1	0.0208085
18				YPatch	BREd							MED1	XCPE1	0.0208085
18							DCE-S1			MTE		MED1	XCPE1	0.0208085
18				YPatch			DCE-S1	DCE-S2	GCbox					0.0208085
18		BREu			BREd				GCbox			MED1	XCPE1	0.0208085
18	CCAAT			YPatch				DCE-S2	GCbox	MTE				0.0208085
18				YPatch	BREd			DCE-S2	GCbox	MTE		MED1	XCPE1	0.0208085
18		BREu		YPatch			DCE-S1	DCE-S2	GCbox			MED1	XCPE1	0.0208085
18	CCAAT			YPatch		Inr			GCbox			MED1	XCPE1	0.0208085
18					BREd			DCE-S2		MTE	DPE			0.0208085
18		BREu					DCE-S1		GCbox		DPE	MED1	XCPE1	0.0208085
18							DCE-S1		GCbox	MTE	DPE	MED1	XCPE1	0.0208085
18		BREu		YPatch		Inr	DCE-S1	DCE-S2	GCbox			MED1	XCPE1	0.0208085
18		BREu			BREd	Inr							XCPE1	0.0208085
18	CCAAT	BREu		YPatch		Inr				MTE	DPE		XCPE1	0.0208085
18		BREu				Inr		DCE-S2			DPE			0.0208085
17		BREu	TATA			Inr			GCbox				XCPE1	0.0196525
17			TATA		BREd					MTE				0.0196525
17		BREu	TATA	YPatch					GCbox			MED1	XCPE1	0.0196525
17			TATA	YPatch	BREd					MTE				0.0196525
17			TATA		BREd	Inr			GCbox				XCPE1	0.0196525
17	CCAAT		TATA	YPatch							DPE			0.0196525
17		BREu	TATA	YPatch		Inr			GCbox	MTE				0.0196525
17		BREu	TATA	YPatch	BREd	Inr		DCE-S2	GCbox		DPE			0.0196525
17		BREu	TATA	YPatch	BREd				GCbox		DPE		XCPE1	0.0196525
17			TATA	YPatch	BREd				GCbox	MTE	DPE	MED1	XCPE1	0.0196525
17			TATA	YPatch				DCE-S2		MTE				0.0196525
17			TATA		BREd				GCbox		DPE		XCPE1	0.0196525
17		BREu	TATA	YPatch		Inr			GCbox		DPE	MED1	XCPE1	0.0196525
17			TATA		BREd				GCbox	MTE	DPE		XCPE1	0.0196525
17	CCAAT		TATA						GCbox					0.0196525
17			TATA						GCbox	MTE			XCPE1	0.0196525
17			TATA					DCE-S2	GCbox	MTE	DPE			0.0196525
17							DCE-S1	DCE-S2	GCbox	MTE	DPE		XCPE1	0.0196525
17				YPatch	BREd	Inr		DCE-S2					XCPE1	0.0196525
17						Inr	DCE-S1	DCE-S2					XCPE1	0.0196525
17				YPatch	BREd	Inr		DCE-S2	GCbox			MED1	XCPE1	0.0196525
17	CCAAT								GCbox			MED1		0.0196525
17				YPatch		Inr	DCE-S1	DCE-S2		MTE	DPE		XCPE1	0.0196525
17		BREu					DCE-S1						XCPE1	0.0196525
17				YPatch	BREd	Inr	DCE-S1	DCE-S2	GCbox	MTE	DPE		XCPE1	0.0196525
17							DCE-S1	DCE-S2		MTE	DPE		XCPE1	0.0196525
17		BREu					DCE-S1		GCbox	MTE	DPE			0.0196525
17		BREu		YPatch			DCE-S1	DCE-S2	GCbox		DPE	MED1	XCPE1	0.0196525
17								DCE-S2		MTE		MED1	XCPE1	0.0196525
17		BREu				Inr	DCE-S1			MTE			XCPE1	0.0196525
17		BREu			BREd					MTE	DPE		XCPE1	0.0196525
17		BREu		YPatch	BREd	Inr				MTE	DPE		XCPE1	0.0196525
17		BREu		YPatch	BREd					MTE			XCPE1	0.0196525
17				YPatch				DCE-S2			DPE	MED1	XCPE1	0.0196525
17		BREu		YPatch				DCE-S2				MED1		0.0196525
17		BREu						DCE-S2				MED1	XCPE1	0.0196525
17				YPatch	BREd		DCE-S1		GCbox		DPE	MED1	XCPE1	0.0196525
17				YPatch		Inr	DCE-S1		GCbox		DPE	MED1	XCPE1	0.0196525
17		BREu			BREd	Inr			GCbox	MTE			XCPE1	0.0196525
17		BREu			BREd					MTE			XCPE1	0.0196525
17		BREu						DCE-S2	GCbox		DPE	MED1		0.0196525
17		BREu		YPatch	BREd	Inr	DCE-S1	DCE-S2	GCbox	MTE			XCPE1	0.0196525
17		BREu					DCE-S1		GCbox	MTE				0.0196525
17	CCAAT				BREd				GCbox					0.0196525
17					BREd	Inr		DCE-S2	GCbox	MTE	DPE			0.0196525
17	CCAAT						DCE-S1							0.0196525
17					BREd			DCE-S2	GCbox		DPE		XCPE1	0.0196525
17		BREu		YPatch			DCE-S1		GCbox		DPE			0.0196525
17		BREu				Inr	DCE-S1			MTE				0.0196525
17		BREu		YPatch		Inr	DCE-S1		GCbox			MED1	XCPE1	0.0196525
17		BREu					DCE-S1	DCE-S2	GCbox		DPE	MED1	XCPE1	0.0196525
17						Inr	DCE-S1		GCbox		DPE	MED1		0.0196525
17	CCAAT	BREu								MTE	DPE		XCPE1	0.0196525
17		BREu		YPatch		Inr	DCE-S1	DCE-S2	GCbox		DPE	MED1	XCPE1	0.0196525
16		BREu	TATA	YPatch		Inr			GCbox		DPE	MED1		0.0184965
16			TATA	YPatch	BREd	Inr			GCbox	MTE	DPE			0.0184965
16			TATA	YPatch				DCE-S2			DPE			0.0184965
16			TATA	YPatch				DCE-S2	GCbox			MED1		0.0184965
16			TATA			Inr					DPE	MED1		0.0184965
16			TATA	YPatch	BREd	Inr			GCbox		DPE	MED1		0.0184965
16			TATA	YPatch		Inr				MTE	DPE	MED1	XCPE1	0.0184965
16		BREu	TATA						GCbox		DPE		XCPE1	0.0184965
16			TATA			Inr		DCE-S2	GCbox		DPE		XCPE1	0.0184965
16		BREu	TATA						GCbox	MTE		MED1	XCPE1	0.0184965
16			TATA	YPatch				DCE-S2	GCbox		DPE	MED1	XCPE1	0.0184965
16		BREu	TATA			Inr			GCbox	MTE	DPE	MED1	XCPE1	0.0184965
16			TATA	YPatch	BREd	Inr		DCE-S2	GCbox		DPE			0.0184965
16		BREu	TATA	YPatch			DCE-S1	DCE-S2	GCbox	MTE	DPE		XCPE1	0.0184965
16			TATA	YPatch		Inr		DCE-S2	GCbox				XCPE1	0.0184965
16		BREu	TATA							MTE	DPE		XCPE1	0.0184965
16			TATA	YPatch				DCE-S2	GCbox		DPE		XCPE1	0.0184965
16		BREu	TATA	YPatch						MTE	DPE		XCPE1	0.0184965
16	CCAAT		TATA	YPatch					GCbox		DPE			0.0184965
16					BREd	Inr			GCbox	MTE		MED1	XCPE1	0.0184965
16	CCAAT				BREd	Inr					DPE			0.0184965
16		BREu		YPatch		Inr					DPE	MED1		0.0184965
16				YPatch			DCE-S1	DCE-S2				MED1		0.0184965
16				YPatch		Inr	DCE-S1	DCE-S2		MTE				0.0184965
16							DCE-S1	DCE-S2		MTE	DPE			0.0184965
16				YPatch	BREd						DPE	MED1	XCPE1	0.0184965
16	CCAAT			YPatch				DCE-S2	GCbox		DPE		XCPE1	0.0184965
16				YPatch		Inr		DCE-S2			DPE	MED1		0.0184965
16					BREd	Inr					DPE	MED1		0.0184965
16							DCE-S1	DCE-S2	GCbox		DPE			0.0184965
16						Inr		DCE-S2	GCbox			MED1	XCPE1	0.0184965
16				YPatch	BREd	Inr	DCE-S1		GCbox	MTE	DPE		XCPE1	0.0184965
16				YPatch	BREd					MTE		MED1	XCPE1	0.0184965
16				YPatch		Inr		DCE-S2		MTE	DPE	MED1	XCPE1	0.0184965
16	CCAAT	BREu		YPatch		Inr			GCbox	MTE				0.0184965
16				YPatch	BREd		DCE-S1		GCbox		DPE			0.0184965
16	CCAAT				BREd					MTE				0.0184965
16		BREu		YPatch		Inr		DCE-S2			DPE		XCPE1	0.0184965
16	CCAAT			YPatch	BREd	Inr			GCbox					0.0184965
16		BREu				Inr	DCE-S1							0.0184965
16				YPatch	BREd	Inr					DPE	MED1	XCPE1	0.0184965
16						Inr	DCE-S1		GCbox	MTE	DPE	MED1	XCPE1	0.0184965
16				YPatch	BREd	Inr	DCE-S1		GCbox	MTE	DPE			0.0184965
16					BREd	Inr		DCE-S2			DPE			0.0184965
16					BREd						DPE	MED1	XCPE1	0.0184965
16		BREu				Inr	DCE-S1			MTE	DPE		XCPE1	0.0184965
16						Inr	DCE-S1	DCE-S2		MTE				0.0184965
16		BREu		YPatch		Inr	DCE-S1	DCE-S2	GCbox	MTE		MED1	XCPE1	0.0184965
16	CCAAT	BREu		YPatch		Inr				MTE				0.0184965
16	CCAAT				BREd						DPE			0.0184965
16		BREu		YPatch	BREd	Inr					DPE		XCPE1	0.0184965
16				YPatch	BREd					MTE	DPE	MED1	XCPE1	0.0184965
15		BREu	TATA	YPatch			DCE-S1		GCbox	MTE	DPE		XCPE1	0.0173404
15		BREu	TATA	YPatch				DCE-S2	GCbox	MTE	DPE			0.0173404
15		BREu	TATA	YPatch	BREd				GCbox	MTE	DPE	MED1		0.0173404
15		BREu	TATA	YPatch		Inr			GCbox			MED1		0.0173404
15			TATA							MTE	DPE	MED1	XCPE1	0.0173404
15	CCAAT		TATA	YPatch					GCbox	MTE	DPE			0.0173404
15			TATA		BREd				GCbox	MTE				0.0173404
15			TATA	YPatch						MTE	DPE	MED1	XCPE1	0.0173404
15			TATA			Inr			GCbox	MTE	DPE	MED1		0.0173404
15		BREu	TATA						GCbox	MTE			XCPE1	0.0173404
15			TATA	YPatch	BREd	Inr			GCbox	MTE				0.0173404
15		BREu	TATA	YPatch		Inr	DCE-S1	DCE-S2	GCbox	MTE	DPE	MED1	XCPE1	0.0173404
15			TATA	YPatch	BREd						DPE		XCPE1	0.0173404
15	CCAAT	BREu	TATA	YPatch	BREd				GCbox	MTE	DPE	MED1	XCPE1	0.0173404
15		BREu	TATA	YPatch					GCbox	MTE				0.0173404
15			TATA	YPatch		Inr				MTE		MED1	XCPE1	0.0173404
15		BREu	TATA	YPatch	BREd				GCbox			MED1	XCPE1	0.0173404
15		BREu		YPatch	BREd	Inr		DCE-S2	GCbox	MTE				0.0173404
15				YPatch			DCE-S1					MED1	XCPE1	0.0173404
15				YPatch	BREd		DCE-S1		GCbox			MED1	XCPE1	0.0173404
15				YPatch		Inr	DCE-S1			MTE	DPE	MED1		0.0173404
15		BREu					DCE-S1		GCbox	MTE		MED1	XCPE1	0.0173404
15	CCAAT			YPatch				DCE-S2	GCbox				XCPE1	0.0173404
15	CCAAT	BREu		YPatch					GCbox	MTE				0.0173404
15							DCE-S1		GCbox	MTE		MED1	XCPE1	0.0173404
15				YPatch		Inr	DCE-S1	DCE-S2					XCPE1	0.0173404
15					BREd		DCE-S1							0.0173404
15	CCAAT	BREu		YPatch							DPE			0.0173404
15				YPatch				DCE-S2		MTE		MED1	XCPE1	0.0173404
15							DCE-S1	DCE-S2			DPE		XCPE1	0.0173404
15								DCE-S2				MED1	XCPE1	0.0173404
15		BREu					DCE-S1			MTE				0.0173404
15					BREd	Inr		DCE-S2	GCbox	MTE			XCPE1	0.0173404
15		BREu			BREd					MTE				0.0173404
15		BREu		YPatch	BREd						DPE			0.0173404
15						Inr		DCE-S2				MED1	XCPE1	0.0173404
15		BREu						DCE-S2	GCbox	MTE		MED1		0.0173404
15		BREu			BREd		DCE-S1		GCbox	MTE	DPE		XCPE1	0.0173404
15	CCAAT	BREu		YPatch					GCbox			MED1	XCPE1	0.0173404
15				YPatch			DCE-S1			MTE	DPE	MED1	XCPE1	0.0173404
15							DCE-S1		GCbox	MTE	DPE	MED1		0.0173404
15		BREu						DCE-S2		MTE			XCPE1	0.0173404
15		BREu						DCE-S2		MTE	DPE	MED1	XCPE1	0.0173404
15	CCAAT	BREu		YPatch		Inr		DCE-S2	GCbox	MTE	DPE		XCPE1	0.0173404
15		BREu				Inr		DCE-S2		MTE	DPE		XCPE1	0.0173404
15	CCAAT	BREu		YPatch						MTE	DPE	MED1	XCPE1	0.0173404
15					BREd				GCbox	MTE		MED1		0.0173404
15		BREu		YPatch	BREd		DCE-S1		GCbox		DPE		XCPE1	0.0173404
15					BREd	Inr			GCbox			MED1	XCPE1	0.0173404
15		BREu		YPatch	BREd	Inr				MTE	DPE			0.0173404
15						Inr	DCE-S1		GCbox	MTE		MED1	XCPE1	0.0173404
15				YPatch	BREd	Inr	DCE-S1		GCbox		DPE		XCPE1	0.0173404
14			TATA	YPatch	BREd	Inr			GCbox	MTE		MED1		0.0161844
14		BREu	TATA	YPatch				DCE-S2	GCbox		DPE		XCPE1	0.0161844
14			TATA	YPatch		Inr			GCbox		DPE	MED1		0.0161844
14			TATA	YPatch				DCE-S2		MTE	DPE			0.0161844
14			TATA	YPatch				DCE-S2	GCbox	MTE			XCPE1	0.0161844
14			TATA	YPatch			DCE-S1	DCE-S2	GCbox					0.0161844
14		BREu	TATA	YPatch	BREd	Inr			GCbox		DPE			0.0161844
14		BREu	TATA	YPatch	BREd	Inr			GCbox	MTE			XCPE1	0.0161844
14			TATA			Inr			GCbox			MED1	XCPE1	0.0161844
14			TATA					DCE-S2	GCbox			MED1		0.0161844
14		BREu	TATA	YPatch	BREd				GCbox	MTE		MED1	XCPE1	0.0161844
14			TATA	YPatch		Inr	DCE-S1				DPE			0.0161844
14		BREu	TATA			Inr			GCbox		DPE			0.0161844
14		BREu	TATA		BREd	Inr			GCbox	MTE	DPE	MED1	XCPE1	0.0161844
14		BREu	TATA	YPatch				DCE-S2	GCbox		DPE			0.0161844
14	CCAAT		TATA	YPatch					GCbox	MTE			XCPE1	0.0161844
14		BREu	TATA	YPatch		Inr				MTE	DPE	MED1	XCPE1	0.0161844
14			TATA	YPatch	BREd	Inr				MTE				0.0161844
14		BREu	TATA	YPatch	BREd				GCbox	MTE			XCPE1	0.0161844
14			TATA	YPatch	BREd								XCPE1	0.0161844
14		BREu	TATA							MTE	DPE			0.0161844
14						Inr	DCE-S1		GCbox		DPE	MED1	XCPE1	0.0161844
14				YPatch			DCE-S1	DCE-S2		MTE	DPE			0.0161844
14		BREu		YPatch			DCE-S1		GCbox	MTE		MED1		0.0161844
14					BREd			DCE-S2	GCbox				XCPE1	0.0161844
14						Inr	DCE-S1	DCE-S2	GCbox					0.0161844
14		BREu		YPatch		Inr		DCE-S2		MTE	DPE	MED1	XCPE1	0.0161844
14					BREd	Inr	DCE-S1							0.0161844
14		BREu						DCE-S2			DPE		XCPE1	0.0161844
14		BREu		YPatch			DCE-S1	DCE-S2	GCbox		DPE			0.0161844
14		BREu		YPatch	BREd			DCE-S2		MTE	DPE		XCPE1	0.0161844
14							DCE-S1	DCE-S2	GCbox	MTE	DPE	MED1	XCPE1	0.0161844
14		BREu					DCE-S1			MTE	DPE	MED1		0.0161844
14							DCE-S1	DCE-S2				MED1		0.0161844
14		BREu		YPatch		Inr		DCE-S2		MTE	DPE		XCPE1	0.0161844
14	CCAAT	BREu		YPatch				DCE-S2	GCbox		DPE	MED1	XCPE1	0.0161844
14		BREu				Inr		DCE-S2		MTE	DPE	MED1		0.0161844
14								DCE-S2			DPE	MED1	XCPE1	0.0161844
14						Inr		DCE-S2	GCbox	MTE	DPE	MED1		0.0161844
14					BREd					MTE	DPE	MED1	XCPE1	0.0161844
14	CCAAT	BREu									DPE			0.0161844
14	CCAAT	BREu				Inr			GCbox	MTE	DPE			0.0161844
14				YPatch	BREd	Inr					DPE	MED1		0.0161844
14		BREu		YPatch		Inr	DCE-S1		GCbox		DPE			0.0161844
14					BREd	Inr		DCE-S2	GCbox		DPE		XCPE1	0.0161844
14		BREu		YPatch		Inr	DCE-S1	DCE-S2	GCbox				XCPE1	0.0161844
14					BREd	Inr		DCE-S2	GCbox	MTE				0.0161844
14				YPatch		Inr	DCE-S1		GCbox			MED1		0.0161844
14	CCAAT				BREd	Inr			GCbox		DPE			0.0161844
14	CCAAT				BREd	Inr			GCbox					0.0161844
14		BREu				Inr	DCE-S1		GCbox	MTE		MED1	XCPE1	0.0161844
14	CCAAT			YPatch	BREd	Inr			GCbox		DPE		XCPE1	0.0161844
14		BREu		YPatch	BREd	Inr		DCE-S2	GCbox			MED1		0.0161844
14				YPatch		Inr		DCE-S2		MTE	DPE	MED1		0.0161844
14							DCE-S1	DCE-S2	GCbox	MTE				0.0161844
14	CCAAT			YPatch	BREd				GCbox	MTE		MED1	XCPE1	0.0161844
14		BREu					DCE-S1		GCbox	MTE		MED1		0.0161844
14		BREu		YPatch				DCE-S2		MTE	DPE	MED1		0.0161844
14	CCAAT			YPatch	BREd	Inr							XCPE1	0.0161844
14				YPatch		Inr	DCE-S1			MTE		MED1		0.0161844
14		BREu			BREd		DCE-S1	DCE-S2	GCbox	MTE	DPE		XCPE1	0.0161844
14		BREu				Inr		DCE-S2		MTE	DPE	MED1	XCPE1	0.0161844
14		BREu			BREd	Inr			GCbox	MTE		MED1	XCPE1	0.0161844
14	CCAAT			YPatch						MTE	DPE	MED1		0.0161844
14		BREu		YPatch		Inr		DCE-S2		MTE	DPE			0.0161844
14				YPatch	BREd		DCE-S1		GCbox	MTE				0.0161844
13			TATA	YPatch	BREd	Inr		DCE-S2	GCbox					0.0150284
13		BREu	TATA		BREd			DCE-S2	GCbox	MTE	DPE	MED1	XCPE1	0.0150284
13			TATA	YPatch	BREd	Inr			GCbox	MTE		MED1	XCPE1	0.0150284
13		BREu	TATA	YPatch	BREd	Inr			GCbox		DPE		XCPE1	0.0150284
13			TATA					DCE-S2	GCbox	MTE				0.0150284
13			TATA	YPatch		Inr					DPE	MED1	XCPE1	0.0150284
13		BREu	TATA	YPatch		Inr		DCE-S2	GCbox		DPE		XCPE1	0.0150284
13			TATA	YPatch						MTE		MED1		0.0150284
13		BREu	TATA			Inr			GCbox		DPE		XCPE1	0.0150284
13		BREu	TATA	YPatch	BREd				GCbox		DPE	MED1	XCPE1	0.0150284
13			TATA					DCE-S2	GCbox		DPE			0.0150284
13		BREu	TATA	YPatch		Inr							XCPE1	0.0150284
13		BREu	TATA	YPatch						MTE				0.0150284
13			TATA	YPatch		Inr		DCE-S2					XCPE1	0.0150284
13			TATA					DCE-S2		MTE				0.0150284
13	CCAAT			YPatch	BREd	Inr			GCbox	MTE	DPE		XCPE1	0.0150284
13	CCAAT							DCE-S2	GCbox					0.0150284
13		BREu		YPatch			DCE-S1			MTE				0.0150284
13	CCAAT			YPatch	BREd	Inr			GCbox	MTE			XCPE1	0.0150284
13		BREu			BREd	Inr			GCbox			MED1	XCPE1	0.0150284
13	CCAAT	BREu		YPatch			DCE-S1		GCbox	MTE	DPE		XCPE1	0.0150284
13		BREu			BREd			DCE-S2	GCbox		DPE	MED1	XCPE1	0.0150284
13	CCAAT			YPatch		Inr		DCE-S2			DPE			0.0150284
13		BREu		YPatch		Inr	DCE-S1	DCE-S2	GCbox	MTE	DPE	MED1		0.0150284
13		BREu				Inr	DCE-S1						XCPE1	0.0150284
13				YPatch	BREd		DCE-S1	DCE-S2	GCbox		DPE		XCPE1	0.0150284
13	CCAAT					Inr			GCbox		DPE	MED1		0.0150284
13	CCAAT	BREu		YPatch								MED1	XCPE1	0.0150284
13		BREu		YPatch	BREd		DCE-S1		GCbox		DPE	MED1	XCPE1	0.0150284
13				YPatch	BREd	Inr	DCE-S1		GCbox	MTE			XCPE1	0.0150284
13		BREu					DCE-S1							0.0150284
13	CCAAT			YPatch		Inr	DCE-S1		GCbox					0.0150284
13		BREu			BREd			DCE-S2	GCbox					0.0150284
13				YPatch	BREd		DCE-S1		GCbox	MTE	DPE	MED1		0.0150284
13				YPatch		Inr	DCE-S1	DCE-S2	GCbox		DPE	MED1	XCPE1	0.0150284
13		BREu				Inr				MTE		MED1		0.0150284
13		BREu		YPatch	BREd		DCE-S1	DCE-S2	GCbox	MTE	DPE	MED1		0.0150284
13		BREu		YPatch	BREd				GCbox			MED1		0.0150284
13	CCAAT	BREu		YPatch		Inr			GCbox		DPE			0.0150284
13	CCAAT	BREu		YPatch									XCPE1	0.0150284
13				YPatch	BREd			DCE-S2		MTE			XCPE1	0.0150284
13	CCAAT	BREu							GCbox				XCPE1	0.0150284
13						Inr	DCE-S1		GCbox	MTE	DPE	MED1		0.0150284
13						Inr	DCE-S1	DCE-S2	GCbox	MTE	DPE			0.0150284
13		BREu					DCE-S1		GCbox	MTE			XCPE1	0.0150284
13		BREu		YPatch			DCE-S1	DCE-S2		MTE	DPE	MED1	XCPE1	0.0150284
13		BREu		YPatch	BREd	Inr	DCE-S1		GCbox	MTE			XCPE1	0.0150284
13					BREd	Inr			GCbox	MTE		MED1		0.0150284
13	CCAAT			YPatch				DCE-S2			DPE		XCPE1	0.0150284
13		BREu					DCE-S1				DPE			0.0150284
13						Inr	DCE-S1	DCE-S2	GCbox	MTE				0.0150284
13		BREu						DCE-S2					XCPE1	0.0150284
13					BREd	Inr			GCbox	MTE	DPE	MED1		0.0150284
13	CCAAT	BREu		YPatch		Inr								0.0150284
13	CCAAT	BREu		YPatch	BREd	Inr			GCbox	MTE		MED1	XCPE1	0.0150284
13	CCAAT	BREu		YPatch	BREd				GCbox		DPE		XCPE1	0.0150284
13		BREu			BREd			DCE-S2						0.0150284
12			TATA		BREd				GCbox		DPE	MED1		0.0138724
12		BREu	TATA	YPatch		Inr			GCbox			MED1	XCPE1	0.0138724
12		BREu	TATA	YPatch							DPE		XCPE1	0.0138724
12		BREu	TATA	YPatch			DCE-S1		GCbox		DPE		XCPE1	0.0138724
12		BREu	TATA	YPatch	BREd	Inr			GCbox	MTE		MED1	XCPE1	0.0138724
12			TATA	YPatch				DCE-S2				MED1	XCPE1	0.0138724
12			TATA	YPatch							DPE	MED1	XCPE1	0.0138724
12		BREu	TATA						GCbox	MTE				0.0138724
12			TATA			Inr		DCE-S2	GCbox				XCPE1	0.0138724
12		BREu	TATA					DCE-S2	GCbox	MTE	DPE			0.0138724
12			TATA	YPatch	BREd	Inr				MTE	DPE			0.0138724
12		BREu	TATA			Inr			GCbox	MTE				0.0138724
12			TATA	YPatch	BREd	Inr		DCE-S2	GCbox		DPE		XCPE1	0.0138724
12		BREu	TATA	YPatch				DCE-S2	GCbox	MTE		MED1	XCPE1	0.0138724
12		BREu	TATA	YPatch	BREd	Inr			GCbox	MTE	DPE			0.0138724
12			TATA			Inr		DCE-S2				MED1		0.0138724
12		BREu			BREd	Inr				MTE	DPE			0.0138724
12		BREu		YPatch			DCE-S1			MTE		MED1	XCPE1	0.0138724
12				YPatch	BREd	Inr		DCE-S2		MTE	DPE			0.0138724
12				YPatch			DCE-S1		GCbox			MED1		0.0138724
12				YPatch	BREd	Inr				MTE	DPE	MED1	XCPE1	0.0138724
12	CCAAT			YPatch		Inr			GCbox		DPE	MED1	XCPE1	0.0138724
12		BREu		YPatch	BREd						DPE	MED1	XCPE1	0.0138724
12					BREd			DCE-S2					XCPE1	0.0138724
12	CCAAT			YPatch		Inr			GCbox	MTE	DPE	MED1	XCPE1	0.0138724
12	CCAAT			YPatch				DCE-S2	GCbox	MTE	DPE		XCPE1	0.0138724
12	CCAAT	BREu							GCbox			MED1		0.0138724
12	CCAAT	BREu		YPatch	BREd				GCbox				XCPE1	0.0138724
12		BREu		YPatch			DCE-S1			MTE	DPE	MED1	XCPE1	0.0138724
12		BREu		YPatch		Inr	DCE-S1		GCbox	MTE				0.0138724
12	CCAAT	BREu							GCbox	MTE	DPE	MED1		0.0138724
12	CCAAT				BREd				GCbox	MTE				0.0138724
12	CCAAT			YPatch							DPE	MED1		0.0138724
12				YPatch			DCE-S1	DCE-S2	GCbox		DPE	MED1		0.0138724
12					BREd			DCE-S2	GCbox	MTE				0.0138724
12	CCAAT							DCE-S2		MTE				0.0138724
12				YPatch	BREd		DCE-S1		GCbox	MTE	DPE			0.0138724
12				YPatch		Inr	DCE-S1	DCE-S2			DPE		XCPE1	0.0138724
12					BREd		DCE-S1		GCbox				XCPE1	0.0138724
12				YPatch	BREd	Inr		DCE-S2	GCbox		DPE	MED1		0.0138724
12		BREu		YPatch	BREd					MTE	DPE	MED1	XCPE1	0.0138724
12		BREu			BREd							MED1		0.0138724
12	CCAAT			YPatch			DCE-S1		GCbox				XCPE1	0.0138724
12		BREu		YPatch			DCE-S1	DCE-S2	GCbox	MTE				0.0138724
12						Inr	DCE-S1	DCE-S2	GCbox				XCPE1	0.0138724
12		BREu		YPatch			DCE-S1		GCbox					0.0138724
12		BREu			BREd	Inr				MTE	DPE		XCPE1	0.0138724
12						Inr	DCE-S1	DCE-S2		MTE	DPE			0.0138724
12		BREu			BREd	Inr				MTE				0.0138724
12		BREu			BREd	Inr	DCE-S1	DCE-S2	GCbox	MTE	DPE	MED1	XCPE1	0.0138724
12					BREd		DCE-S1		GCbox	MTE	DPE		XCPE1	0.0138724
12		BREu				Inr	DCE-S1		GCbox		DPE			0.0138724
11		BREu	TATA	YPatch			DCE-S1		GCbox	MTE			XCPE1	0.0127163
11			TATA	YPatch			DCE-S1		GCbox		DPE		XCPE1	0.0127163
11	CCAAT		TATA	YPatch		Inr					DPE			0.0127163
11			TATA	YPatch						MTE	DPE	MED1		0.0127163
11		BREu	TATA	YPatch		Inr	DCE-S1		GCbox		DPE	MED1	XCPE1	0.0127163
11		BREu	TATA			Inr			GCbox	MTE			XCPE1	0.0127163
11		BREu	TATA	YPatch				DCE-S2	GCbox				XCPE1	0.0127163
11			TATA	YPatch		Inr	DCE-S1		GCbox		DPE			0.0127163
11		BREu	TATA			Inr		DCE-S2	GCbox	MTE	DPE	MED1	XCPE1	0.0127163
11			TATA	YPatch				DCE-S2		MTE	DPE		XCPE1	0.0127163
11			TATA	YPatch		Inr		DCE-S2	GCbox	MTE	DPE		XCPE1	0.0127163
11		BREu	TATA	YPatch	BREd	Inr	DCE-S1	DCE-S2	GCbox		DPE	MED1	XCPE1	0.0127163
11						Inr	DCE-S1			MTE		MED1		0.0127163
11				YPatch			DCE-S1	DCE-S2	GCbox			MED1		0.0127163
11						Inr		DCE-S2		MTE	DPE	MED1		0.0127163
11		BREu		YPatch			DCE-S1	DCE-S2		MTE	DPE			0.0127163
11	CCAAT							DCE-S2	GCbox		DPE			0.0127163
11	CCAAT			YPatch		Inr		DCE-S2	GCbox		DPE		XCPE1	0.0127163
11	CCAAT	BREu							GCbox		DPE		XCPE1	0.0127163
11		BREu		YPatch	BREd	Inr				MTE			XCPE1	0.0127163
11	CCAAT			YPatch		Inr	DCE-S1							0.0127163
11						Inr		DCE-S2			DPE	MED1	XCPE1	0.0127163
11	CCAAT	BREu		YPatch	BREd				GCbox	MTE			XCPE1	0.0127163
11		BREu		YPatch	BREd						DPE	MED1		0.0127163
11				YPatch	BREd	Inr		DCE-S2			DPE		XCPE1	0.0127163
11						Inr	DCE-S1	DCE-S2		MTE	DPE	MED1		0.0127163
11	CCAAT	BREu		YPatch	BREd	Inr			GCbox				XCPE1	0.0127163
11		BREu		YPatch		Inr	DCE-S1			MTE	DPE			0.0127163
11		BREu		YPatch				DCE-S2			DPE		XCPE1	0.0127163
11				YPatch			DCE-S1	DCE-S2		MTE	DPE	MED1	XCPE1	0.0127163
11				YPatch		Inr	DCE-S1			MTE	DPE	MED1	XCPE1	0.0127163
11		BREu		YPatch	BREd		DCE-S1	DCE-S2	GCbox		DPE		XCPE1	0.0127163
11							DCE-S1		GCbox		DPE	MED1	XCPE1	0.0127163
11	CCAAT	BREu		YPatch		Inr			GCbox			MED1	XCPE1	0.0127163
11	CCAAT			YPatch				DCE-S2	GCbox	MTE	DPE	MED1	XCPE1	0.0127163
11		BREu				Inr	DCE-S1	DCE-S2						0.0127163
11		BREu					DCE-S1			MTE		MED1	XCPE1	0.0127163
11				YPatch	BREd		DCE-S1		GCbox			MED1		0.0127163
11		BREu		YPatch		Inr		DCE-S2		MTE		MED1	XCPE1	0.0127163
11				YPatch	BREd		DCE-S1		GCbox	MTE		MED1	XCPE1	0.0127163
11		BREu		YPatch		Inr	DCE-S1				DPE			0.0127163
11				YPatch			DCE-S1	DCE-S2		MTE	DPE		XCPE1	0.0127163
11		BREu						DCE-S2	GCbox			MED1	XCPE1	0.0127163
11	CCAAT			YPatch						MTE		MED1	XCPE1	0.0127163
11		BREu		YPatch	BREd	Inr				MTE				0.0127163
11	CCAAT				BREd				GCbox	MTE			XCPE1	0.0127163
11		BREu		YPatch		Inr		DCE-S2		MTE				0.0127163
11	CCAAT	BREu		YPatch				DCE-S2	GCbox	MTE			XCPE1	0.0127163
11				YPatch			DCE-S1				DPE	MED1	XCPE1	0.0127163
11	CCAAT				BREd					MTE	DPE			0.0127163
11		BREu						DCE-S2				MED1		0.0127163
11		BREu		YPatch	BREd		DCE-S1		GCbox	MTE	DPE			0.0127163
11	CCAAT	BREu		YPatch						MTE	DPE		XCPE1	0.0127163
11					BREd	Inr		DCE-S2		MTE	DPE			0.0127163
11		BREu		YPatch	BREd	Inr	DCE-S1		GCbox	MTE	DPE			0.0127163
11	CCAAT				BREd				GCbox		DPE		XCPE1	0.0127163
11		BREu				Inr	DCE-S1	DCE-S2	GCbox		DPE		XCPE1	0.0127163
11	CCAAT			YPatch	BREd	Inr			GCbox	MTE	DPE	MED1	XCPE1	0.0127163
10			TATA	YPatch			DCE-S1				DPE			0.0115603
10		BREu	TATA	YPatch		Inr				MTE	DPE			0.0115603
10		BREu	TATA	YPatch		Inr	DCE-S1		GCbox	MTE			XCPE1	0.0115603
10		BREu	TATA		BREd									0.0115603
10		BREu	TATA	YPatch		Inr					DPE		XCPE1	0.0115603
10			TATA					DCE-S2			DPE		XCPE1	0.0115603
10		BREu	TATA					DCE-S2			DPE			0.0115603
10			TATA	YPatch		Inr	DCE-S1		GCbox		DPE		XCPE1	0.0115603
10			TATA	YPatch	BREd	Inr		DCE-S2	GCbox				XCPE1	0.0115603
10			TATA		BREd				GCbox	MTE	DPE			0.0115603
10		BREu	TATA			Inr			GCbox	MTE	DPE	MED1		0.0115603
10		BREu	TATA							MTE			XCPE1	0.0115603
10	CCAAT		TATA	YPatch		Inr				MTE	DPE			0.0115603
10		BREu	TATA					DCE-S2	GCbox	MTE	DPE	MED1		0.0115603
10		BREu				Inr		DCE-S2	GCbox			MED1	XCPE1	0.0115603
10						Inr	DCE-S1	DCE-S2			DPE	MED1		0.0115603
10					BREd	Inr	DCE-S1	DCE-S2	GCbox	MTE	DPE		XCPE1	0.0115603
10		BREu			BREd		DCE-S1		GCbox		DPE			0.0115603
10		BREu					DCE-S1	DCE-S2			DPE			0.0115603
10		BREu			BREd					MTE	DPE	MED1		0.0115603
10		BREu		YPatch		Inr	DCE-S1	DCE-S2	GCbox		DPE			0.0115603
10				YPatch	BREd		DCE-S1							0.0115603
10		BREu		YPatch	BREd	Inr	DCE-S1	DCE-S2	GCbox	MTE		MED1	XCPE1	0.0115603
10	CCAAT			YPatch			DCE-S1		GCbox					0.0115603
10	CCAAT	BREu		YPatch		Inr			GCbox		DPE	MED1		0.0115603
10		BREu		YPatch			DCE-S1	DCE-S2				MED1	XCPE1	0.0115603
10	CCAAT			YPatch	BREd				GCbox			MED1	XCPE1	0.0115603
10		BREu		YPatch		Inr		DCE-S2		MTE		MED1		0.0115603
10	CCAAT	BREu		YPatch					GCbox	MTE		MED1		0.0115603
10		BREu						DCE-S2		MTE	DPE	MED1		0.0115603
10							DCE-S1	DCE-S2	GCbox		DPE	MED1		0.0115603
10				YPatch		Inr	DCE-S1	DCE-S2	GCbox	MTE		MED1		0.0115603
10	CCAAT			YPatch		Inr		DCE-S2	GCbox	MTE	DPE			0.0115603
10							DCE-S1		GCbox	MTE		MED1		0.0115603
10				YPatch		Inr	DCE-S1	DCE-S2		MTE	DPE	MED1	XCPE1	0.0115603
10							DCE-S1			MTE	DPE	MED1	XCPE1	0.0115603
10		BREu					DCE-S1			MTE	DPE			0.0115603
10		BREu						DCE-S2			DPE	MED1		0.0115603
10	CCAAT			YPatch						MTE		MED1		0.0115603
10		BREu				Inr	DCE-S1	DCE-S2	GCbox					0.0115603
10				YPatch		Inr	DCE-S1	DCE-S2	GCbox			MED1	XCPE1	0.0115603
10		BREu		YPatch				DCE-S2	GCbox			MED1		0.0115603
10							DCE-S1	DCE-S2	GCbox				XCPE1	0.0115603
10	CCAAT			YPatch					GCbox	MTE	DPE	MED1		0.0115603
10	CCAAT	BREu						DCE-S2	GCbox	MTE			XCPE1	0.0115603
10		BREu				Inr		DCE-S2				MED1	XCPE1	0.0115603
10		BREu		YPatch			DCE-S1	DCE-S2	GCbox	MTE		MED1		0.0115603
10		BREu			BREd		DCE-S1	DCE-S2	GCbox				XCPE1	0.0115603
10					BREd			DCE-S2		MTE			XCPE1	0.0115603
10		BREu		YPatch			DCE-S1	DCE-S2		MTE	DPE	MED1		0.0115603
10		BREu		YPatch			DCE-S1	DCE-S2	GCbox					0.0115603
9			TATA			Inr	DCE-S1		GCbox	MTE				0.0104043
9			TATA	YPatch			DCE-S1	DCE-S2	GCbox		DPE			0.0104043
9			TATA					DCE-S2					XCPE1	0.0104043
9			TATA	YPatch			DCE-S1		GCbox	MTE	DPE			0.0104043
9		BREu	TATA	YPatch	BREd	Inr			GCbox	MTE				0.0104043
9	CCAAT		TATA	YPatch					GCbox		DPE		XCPE1	0.0104043
9			TATA	YPatch	BREd	Inr			GCbox	MTE	DPE	MED1	XCPE1	0.0104043
9			TATA			Inr			GCbox	MTE		MED1	XCPE1	0.0104043
9		BREu	TATA					DCE-S2	GCbox	MTE			XCPE1	0.0104043
9		BREu	TATA								DPE	MED1		0.0104043
9			TATA									MED1	XCPE1	0.0104043
9			TATA	YPatch		Inr		DCE-S2	GCbox	MTE				0.0104043
9		BREu	TATA						GCbox			MED1	XCPE1	0.0104043
9		BREu	TATA	YPatch		Inr	DCE-S1		GCbox	MTE	DPE		XCPE1	0.0104043
9		BREu	TATA	YPatch		Inr					DPE	MED1		0.0104043
9			TATA			Inr	DCE-S1		GCbox		DPE			0.0104043
9	CCAAT	BREu	TATA						GCbox	MTE	DPE	MED1	XCPE1	0.0104043
9		BREu	TATA			Inr		DCE-S2						0.0104043
9		BREu	TATA		BREd				GCbox		DPE	MED1	XCPE1	0.0104043
9			TATA	YPatch		Inr		DCE-S2	GCbox	MTE			XCPE1	0.0104043
9			TATA					DCE-S2	GCbox		DPE		XCPE1	0.0104043
9		BREu					DCE-S1	DCE-S2	GCbox	MTE	DPE	MED1		0.0104043
9						Inr	DCE-S1	DCE-S2	GCbox	MTE	DPE	MED1	XCPE1	0.0104043
9		BREu				Inr	DCE-S1		GCbox				XCPE1	0.0104043
9		BREu				Inr	DCE-S1	DCE-S2	GCbox				XCPE1	0.0104043
9		BREu		YPatch	BREd					MTE	DPE	MED1		0.0104043
9		BREu		YPatch		Inr	DCE-S1			MTE	DPE	MED1	XCPE1	0.0104043
9				YPatch		Inr	DCE-S1				DPE	MED1	XCPE1	0.0104043
9	CCAAT								GCbox	MTE		MED1	XCPE1	0.0104043
9						Inr		DCE-S2		MTE	DPE	MED1	XCPE1	0.0104043
9	CCAAT				BREd	Inr			GCbox		DPE		XCPE1	0.0104043
9		BREu				Inr		DCE-S2	GCbox	MTE		MED1		0.0104043
9	CCAAT											MED1	XCPE1	0.0104043
9	CCAAT					Inr		DCE-S2	GCbox	MTE				0.0104043
9		BREu		YPatch	BREd	Inr	DCE-S1		GCbox					0.0104043
9				YPatch	BREd	Inr	DCE-S1		GCbox			MED1	XCPE1	0.0104043
9	CCAAT					Inr		DCE-S2	GCbox				XCPE1	0.0104043
9		BREu				Inr	DCE-S1	DCE-S2	GCbox	MTE		MED1	XCPE1	0.0104043
9					BREd		DCE-S1		GCbox	MTE			XCPE1	0.0104043
9					BREd	Inr	DCE-S1		GCbox					0.0104043
9	CCAAT	BREu				Inr		DCE-S2	GCbox	MTE	DPE		XCPE1	0.0104043
9	CCAAT	BREu					DCE-S1		GCbox	MTE	DPE	MED1	XCPE1	0.0104043
9		BREu				Inr	DCE-S1	DCE-S2		MTE	DPE	MED1	XCPE1	0.0104043
9							DCE-S1		GCbox			MED1	XCPE1	0.0104043
9		BREu		YPatch		Inr	DCE-S1	DCE-S2				MED1		0.0104043
9		BREu					DCE-S1	DCE-S2	GCbox				XCPE1	0.0104043
8			TATA			Inr				MTE	DPE	MED1	XCPE1	0.00924823
8		BREu	TATA		BREd	Inr			GCbox		DPE			0.00924823
8		BREu	TATA	YPatch								MED1		0.00924823
8			TATA			Inr			GCbox	MTE	DPE	MED1	XCPE1	0.00924823
8		BREu	TATA	YPatch				DCE-S2						0.00924823
8			TATA	YPatch			DCE-S1						XCPE1	0.00924823
8		BREu	TATA	YPatch	BREd	Inr		DCE-S2	GCbox	MTE		MED1	XCPE1	0.00924823
8			TATA	YPatch				DCE-S2		MTE			XCPE1	0.00924823
8			TATA	YPatch		Inr	DCE-S1	DCE-S2						0.00924823
8			TATA	YPatch	BREd				GCbox	MTE		MED1		0.00924823
8			TATA		BREd	Inr				MTE	DPE		XCPE1	0.00924823
8		BREu	TATA	YPatch	BREd			DCE-S2	GCbox		DPE			0.00924823
8			TATA					DCE-S2	GCbox	MTE	DPE	MED1	XCPE1	0.00924823
8			TATA	YPatch	BREd	Inr			GCbox	MTE	DPE	MED1		0.00924823
8			TATA	YPatch		Inr	DCE-S1		GCbox	MTE			XCPE1	0.00924823
8		BREu	TATA		BREd	Inr			GCbox	MTE	DPE			0.00924823
8			TATA	YPatch	BREd	Inr		DCE-S2	GCbox	MTE	DPE	MED1	XCPE1	0.00924823
8			TATA	YPatch			DCE-S1			MTE			XCPE1	0.00924823
8			TATA	YPatch	BREd	Inr	DCE-S1		GCbox		DPE		XCPE1	0.00924823
8		BREu	TATA			Inr		DCE-S2	GCbox	MTE	DPE		XCPE1	0.00924823
8			TATA			Inr		DCE-S2			DPE		XCPE1	0.00924823
8	CCAAT		TATA	YPatch							DPE		XCPE1	0.00924823
8		BREu	TATA	YPatch		Inr		DCE-S2	GCbox				XCPE1	0.00924823
8		BREu	TATA		BREd				GCbox		DPE			0.00924823
8			TATA			Inr			GCbox	MTE		MED1		0.00924823
8			TATA	YPatch				DCE-S2	GCbox	MTE		MED1	XCPE1	0.00924823
8			TATA	YPatch		Inr		DCE-S2			DPE			0.00924823
8					BREd	Inr	DCE-S1		GCbox		DPE	MED1	XCPE1	0.00924823
8		BREu		YPatch		Inr		DCE-S2				MED1	XCPE1	0.00924823
8	CCAAT	BREu			BREd	Inr			GCbox		DPE			0.00924823
8		BREu		YPatch	BREd		DCE-S1	DCE-S2						0.00924823
8						Inr	DCE-S1			MTE	DPE	MED1		0.00924823
8				YPatch	BREd		DCE-S1	DCE-S2	GCbox		DPE	MED1	XCPE1	0.00924823
8		BREu			BREd	Inr		DCE-S2						0.00924823
8						Inr		DCE-S2	GCbox	MTE		MED1		0.00924823
8					BREd			DCE-S2	GCbox		DPE	MED1	XCPE1	0.00924823
8				YPatch		Inr	DCE-S1	DCE-S2		MTE	DPE	MED1		0.00924823
8		BREu				Inr		DCE-S2	GCbox	MTE			XCPE1	0.00924823
8	CCAAT			YPatch	BREd				GCbox	MTE	DPE	MED1	XCPE1	0.00924823
8		BREu						DCE-S2		MTE		MED1	XCPE1	0.00924823
8						Inr		DCE-S2		MTE		MED1	XCPE1	0.00924823
8	CCAAT				BREd								XCPE1	0.00924823
8	CCAAT			YPatch		Inr		DCE-S2	GCbox			MED1		0.00924823
8	CCAAT			YPatch	BREd	Inr			GCbox			MED1	XCPE1	0.00924823
8	CCAAT	BREu						DCE-S2	GCbox	MTE	DPE	MED1	XCPE1	0.00924823
8		BREu					DCE-S1		GCbox				XCPE1	0.00924823
8	CCAAT			YPatch						MTE	DPE	MED1	XCPE1	0.00924823
8				YPatch	BREd		DCE-S1	DCE-S2	GCbox	MTE			XCPE1	0.00924823
8		BREu		YPatch	BREd					MTE		MED1	XCPE1	0.00924823
8		BREu				Inr	DCE-S1		GCbox	MTE	DPE	MED1		0.00924823
8						Inr	DCE-S1	DCE-S2			DPE		XCPE1	0.00924823
8	CCAAT								GCbox	MTE		MED1		0.00924823
8		BREu				Inr		DCE-S2			DPE	MED1		0.00924823
8					BREd			DCE-S2	GCbox		DPE	MED1		0.00924823
8					BREd			DCE-S2				MED1	XCPE1	0.00924823
8	CCAAT			YPatch		Inr		DCE-S2	GCbox	MTE				0.00924823
8	CCAAT			YPatch	BREd			DCE-S2	GCbox					0.00924823
8		BREu			BREd			DCE-S2			DPE			0.00924823
8					BREd		DCE-S1	DCE-S2						0.00924823
8							DCE-S1	DCE-S2	GCbox	MTE	DPE	MED1		0.00924823
8	CCAAT	BREu		YPatch			DCE-S1		GCbox				XCPE1	0.00924823
8	CCAAT	BREu		YPatch			DCE-S1		GCbox	MTE	DPE	MED1	XCPE1	0.00924823
8		BREu			BREd	Inr	DCE-S1	DCE-S2	GCbox		DPE	MED1	XCPE1	0.00924823
8	CCAAT			YPatch		Inr		DCE-S2	GCbox					0.00924823
8		BREu		YPatch	BREd		DCE-S1		GCbox		DPE			0.00924823
8	CCAAT			YPatch		Inr	DCE-S1		GCbox		DPE		XCPE1	0.00924823
8				YPatch	BREd		DCE-S1				DPE			0.00924823
8		BREu		YPatch	BREd		DCE-S1					MED1		0.00924823
8	CCAAT	BREu			BREd	Inr			GCbox			MED1		0.00924823
8		BREu				Inr	DCE-S1	DCE-S2	GCbox		DPE	MED1	XCPE1	0.00924823
8	CCAAT			YPatch	BREd					MTE			XCPE1	0.00924823
8		BREu				Inr	DCE-S1	DCE-S2		MTE		MED1		0.00924823
8	CCAAT			YPatch	BREd	Inr			GCbox	MTE		MED1	XCPE1	0.00924823
8		BREu						DCE-S2		MTE		MED1		0.00924823
8	CCAAT							DCE-S2					XCPE1	0.00924823
7			TATA			Inr	DCE-S1	DCE-S2	GCbox					0.0080922
7		BREu	TATA	YPatch	BREd	Inr								0.0080922
7		BREu	TATA	YPatch				DCE-S2	GCbox		DPE	MED1		0.0080922
7			TATA	YPatch		Inr	DCE-S1	DCE-S2			DPE			0.0080922
7			TATA	YPatch	BREd			DCE-S2		MTE				0.0080922
7			TATA	YPatch	BREd		DCE-S1		GCbox	MTE	DPE	MED1	XCPE1	0.0080922
7		BREu	TATA	YPatch			DCE-S1		GCbox	MTE	DPE			0.0080922
7			TATA	YPatch	BREd	Inr	DCE-S1		GCbox	MTE	DPE		XCPE1	0.0080922
7			TATA			Inr	DCE-S1				DPE			0.0080922
7		BREu	TATA			Inr		DCE-S2		MTE			XCPE1	0.0080922
7			TATA	YPatch			DCE-S1			MTE	DPE		XCPE1	0.0080922
7			TATA					DCE-S2	GCbox	MTE	DPE		XCPE1	0.0080922
7			TATA							MTE		MED1	XCPE1	0.0080922
7		BREu	TATA		BREd					MTE	DPE			0.0080922
7		BREu	TATA			Inr		DCE-S2	GCbox	MTE		MED1	XCPE1	0.0080922
7			TATA		BREd				GCbox		DPE	MED1	XCPE1	0.0080922
7				YPatch	BREd	Inr	DCE-S1		GCbox	MTE	DPE	MED1	XCPE1	0.0080922
7	CCAAT	BREu						DCE-S2	GCbox	MTE		MED1	XCPE1	0.0080922
7								DCE-S2		MTE	DPE	MED1	XCPE1	0.0080922
7	CCAAT	BREu		YPatch		Inr	DCE-S1	DCE-S2	GCbox	MTE	DPE		XCPE1	0.0080922
7		BREu				Inr	DCE-S1		GCbox	MTE			XCPE1	0.0080922
7					BREd		DCE-S1	DCE-S2					XCPE1	0.0080922
7	CCAAT			YPatch	BREd	Inr				MTE	DPE			0.0080922
7		BREu					DCE-S1	DCE-S2	GCbox		DPE			0.0080922
7	CCAAT			YPatch	BREd	Inr			GCbox		DPE	MED1	XCPE1	0.0080922
7		BREu		YPatch				DCE-S2		MTE		MED1	XCPE1	0.0080922
7	CCAAT			YPatch	BREd		DCE-S1		GCbox				XCPE1	0.0080922
7	CCAAT	BREu		YPatch		Inr		DCE-S2	GCbox	MTE	DPE			0.0080922
7	CCAAT			YPatch	BREd	Inr			GCbox	MTE	DPE	MED1		0.0080922
7				YPatch		Inr	DCE-S1	DCE-S2		MTE	DPE			0.0080922
7		BREu		YPatch		Inr	DCE-S1	DCE-S2		MTE	DPE	MED1		0.0080922
7		BREu			BREd			DCE-S2		MTE	DPE			0.0080922
7	CCAAT			YPatch		Inr		DCE-S2	GCbox		DPE	MED1	XCPE1	0.0080922
7					BREd	Inr	DCE-S1		GCbox		DPE			0.0080922
7		BREu		YPatch		Inr	DCE-S1			MTE				0.0080922
7				YPatch	BREd	Inr		DCE-S2			DPE	MED1	XCPE1	0.0080922
7		BREu			BREd		DCE-S1		GCbox					0.0080922
7	CCAAT			YPatch			DCE-S1	DCE-S2	GCbox	MTE	DPE		XCPE1	0.0080922
7		BREu			BREd			DCE-S2	GCbox			MED1		0.0080922
6		BREu	TATA	YPatch		Inr				MTE	DPE	MED1		0.00693618
6		BREu	TATA	YPatch			DCE-S1	DCE-S2	GCbox		DPE			0.00693618
6		BREu	TATA		BREd					MTE	DPE		XCPE1	0.00693618
6		BREu	TATA								DPE	MED1	XCPE1	0.00693618
6		BREu	TATA					DCE-S2	GCbox		DPE			0.00693618
6			TATA	YPatch			DCE-S1		GCbox	MTE	DPE	MED1	XCPE1	0.00693618
6		BREu	TATA		BREd						DPE			0.00693618
6			TATA	YPatch			DCE-S1	DCE-S2	GCbox	MTE	DPE	MED1	XCPE1	0.00693618
6			TATA	YPatch		Inr		DCE-S2				MED1		0.00693618
6		BREu	TATA			Inr	DCE-S1	DCE-S2	GCbox		DPE	MED1	XCPE1	0.00693618
6			TATA	YPatch	BREd					MTE	DPE		XCPE1	0.00693618
6		BREu	TATA			Inr						MED1	XCPE1	0.00693618
6			TATA			Inr		DCE-S2	GCbox		DPE	MED1	XCPE1	0.00693618
6			TATA				DCE-S1	DCE-S2	GCbox	MTE				0.00693618
6	CCAAT	BREu				Inr		DCE-S2	GCbox	MTE	DPE			0.00693618
6				YPatch	BREd		DCE-S1					MED1	XCPE1	0.00693618
6					BREd			DCE-S2		MTE	DPE	MED1	XCPE1	0.00693618
6	CCAAT									MTE		MED1		0.00693618
6	CCAAT	BREu		YPatch	BREd	Inr			GCbox	MTE				0.00693618
6		BREu			BREd	Inr	DCE-S1		GCbox	MTE		MED1	XCPE1	0.00693618
6	CCAAT			YPatch		Inr	DCE-S1		GCbox	MTE	DPE		XCPE1	0.00693618
6		BREu				Inr	DCE-S1		GCbox		DPE	MED1	XCPE1	0.00693618
6	CCAAT					Inr	DCE-S1		GCbox	MTE	DPE		XCPE1	0.00693618
6		BREu		YPatch	BREd		DCE-S1			MTE	DPE			0.00693618
6		BREu		YPatch		Inr	DCE-S1	DCE-S2						0.00693618
6	CCAAT						DCE-S1		GCbox					0.00693618
6	CCAAT	BREu			BREd				GCbox		DPE	MED1		0.00693618
6	CCAAT	BREu		YPatch		Inr		DCE-S2	GCbox	MTE				0.00693618
6	CCAAT					Inr		DCE-S2		MTE				0.00693618
6	CCAAT	BREu				Inr		DCE-S2	GCbox		DPE		XCPE1	0.00693618
6		BREu		YPatch		Inr	DCE-S1			MTE		MED1	XCPE1	0.00693618
6		BREu				Inr	DCE-S1	DCE-S2	GCbox		DPE			0.00693618
6		BREu			BREd	Inr						MED1		0.00693618
5			TATA	YPatch		Inr	DCE-S1	DCE-S2		MTE				0.00578015
5			TATA	YPatch		Inr	DCE-S1	DCE-S2	GCbox	MTE	DPE		XCPE1	0.00578015
5		BREu	TATA	YPatch	BREd		DCE-S1	DCE-S2	GCbox	MTE		MED1	XCPE1	0.00578015
5	CCAAT		TATA	YPatch		Inr			GCbox		DPE		XCPE1	0.00578015
5		BREu	TATA	YPatch			DCE-S1		GCbox	MTE				0.00578015
5			TATA	YPatch	BREd	Inr						MED1		0.00578015
5			TATA	YPatch	BREd	Inr				MTE	DPE	MED1	XCPE1	0.00578015
5		BREu	TATA			Inr		DCE-S2	GCbox	MTE	DPE			0.00578015
5		BREu			BREd			DCE-S2	GCbox			MED1	XCPE1	0.00578015
5				YPatch		Inr	DCE-S1	DCE-S2		MTE			XCPE1	0.00578015
5	CCAAT	BREu		YPatch			DCE-S1	DCE-S2	GCbox	MTE	DPE			0.00578015
5	CCAAT			YPatch		Inr	DCE-S1		GCbox	MTE		MED1	XCPE1	0.00578015
5		BREu		YPatch	BREd	Inr						MED1	XCPE1	0.00578015
5	CCAAT			YPatch		Inr	DCE-S1	DCE-S2	GCbox		DPE			0.00578015
5					BREd		DCE-S1	DCE-S2	GCbox					0.00578015
5	CCAAT	BREu		YPatch	BREd	Inr			GCbox	MTE	DPE	MED1		0.00578015
5	CCAAT	BREu		YPatch		Inr	DCE-S1	DCE-S2	GCbox	MTE				0.00578015
5	CCAAT					Inr			GCbox	MTE		MED1	XCPE1	0.00578015
5	CCAAT			YPatch		Inr	DCE-S1		GCbox	MTE	DPE			0.00578015
5	CCAAT				BREd				GCbox	MTE	DPE			0.00578015
5	CCAAT	BREu		YPatch	BREd	Inr		DCE-S2	GCbox				XCPE1	0.00578015
4	CCAAT	BREu	TATA								DPE			0.00462412
4		BREu	TATA		BREd	Inr			GCbox			MED1	XCPE1	0.00462412
4		BREu	TATA		BREd	Inr			GCbox	MTE	DPE		XCPE1	0.00462412
4			TATA	YPatch		Inr	DCE-S1		GCbox	MTE	DPE	MED1	XCPE1	0.00462412
4			TATA	YPatch			DCE-S1		GCbox		DPE	MED1		0.00462412
4		BREu	TATA	YPatch	BREd			DCE-S2	GCbox				XCPE1	0.00462412
4			TATA	YPatch		Inr	DCE-S1		GCbox	MTE		MED1		0.00462412
4			TATA					DCE-S2	GCbox	MTE		MED1		0.00462412
4		BREu	TATA			Inr		DCE-S2		MTE				0.00462412
4	CCAAT					Inr	DCE-S1		GCbox		DPE			0.00462412
4	CCAAT			YPatch	BREd			DCE-S2			DPE			0.00462412
4	CCAAT			YPatch		Inr	DCE-S1		GCbox	MTE				0.00462412
4		BREu			BREd	Inr	DCE-S1		GCbox					0.00462412
4	CCAAT	BREu				Inr					DPE		XCPE1	0.00462412
4				YPatch	BREd	Inr	DCE-S1	DCE-S2	GCbox		DPE			0.00462412
4	CCAAT	BREu			BREd			DCE-S2	GCbox		DPE		XCPE1	0.00462412
4	CCAAT	BREu		YPatch	BREd	Inr							XCPE1	0.00462412
4	CCAAT	BREu			BREd	Inr								0.00462412
4		BREu		YPatch			DCE-S1	DCE-S2		MTE		MED1	XCPE1	0.00462412
