# Supplementary material for: Genome-Wide Computational Prediction and Analysis of Core Promoter Elements across Plant Monocots and Dicots
Source: PLoS One. 2013 Oct 29;8(10):e79011. doi: 10.1371/journal.pone.0079011 (PMC3812177; doi:10.1371/journal.pone.0079011)
Supplement: Table S7 — CPE combinatorial modules selected based on the positional distribution range across monocots. (XLSX) [file pone.0079011.s012.xlsx]

## Sheet: monocots
Table S7. CPE combinatorial modules selected based on the positional distribution range across monocots.
Transcripts	CCAAT	BREu	TATA	YPatch	BREd	Inr	DCE-S1	DCE-S2	GCbox	MTE	DPE	MED1	XCPE1	%Trs
429									GCbox					0.842415
410	CCAAT													0.805106
389				YPatch					GCbox				XCPE1	0.763868
358		BREu		YPatch					GCbox	MTE		MED1	XCPE1	0.702995
324				YPatch					GCbox	MTE		MED1	XCPE1	0.63623
308		BREu		YPatch					GCbox				XCPE1	0.604811
300		BREu		YPatch			DCE-S1		GCbox	MTE		MED1	XCPE1	0.589102
282				YPatch					GCbox	MTE			XCPE1	0.553756
268											DPE			0.526264
265									GCbox				XCPE1	0.520373
262				YPatch					GCbox					0.514482
262		BREu		YPatch					GCbox	MTE	DPE	MED1	XCPE1	0.514482
255		BREu		YPatch					GCbox			MED1	XCPE1	0.500736
255		BREu		YPatch					GCbox	MTE			XCPE1	0.500736
252		BREu		YPatch			DCE-S1		GCbox	MTE	DPE	MED1	XCPE1	0.494845
243				YPatch			DCE-S1		GCbox				XCPE1	0.477172
229	CCAAT	BREu		YPatch					GCbox	MTE		MED1	XCPE1	0.449681
216	CCAAT			YPatch					GCbox				XCPE1	0.424153
215				YPatch					GCbox			MED1	XCPE1	0.422189
209							DCE-S1							0.410407
209				YPatch			DCE-S1		GCbox	MTE			XCPE1	0.410407
207					BREd									0.40648
206	CCAAT								GCbox					0.404516
205				YPatch			DCE-S1		GCbox	MTE		MED1	XCPE1	0.402553
196	CCAAT			YPatch					GCbox	MTE		MED1	XCPE1	0.38488
194		BREu		YPatch				DCE-S2	GCbox	MTE		MED1	XCPE1	0.380952
190				YPatch				DCE-S2	GCbox				XCPE1	0.373098
188				YPatch					GCbox	MTE	DPE	MED1	XCPE1	0.36917
187	CCAAT										DPE			0.367207
186	CCAAT	BREu		YPatch			DCE-S1		GCbox	MTE		MED1	XCPE1	0.365243
183	CCAAT	BREu		YPatch					GCbox				XCPE1	0.359352
181		BREu		YPatch					GCbox		DPE	MED1	XCPE1	0.355425
179		BREu		YPatch		Inr			GCbox	MTE		MED1	XCPE1	0.351497
173		BREu		YPatch			DCE-S1		GCbox				XCPE1	0.339715
172	CCAAT	BREu		YPatch					GCbox	MTE	DPE	MED1	XCPE1	0.337752
171		BREu		YPatch			DCE-S1		GCbox			MED1	XCPE1	0.335788
170	CCAAT			YPatch					GCbox	MTE			XCPE1	0.333824
170				YPatch				DCE-S2	GCbox	MTE			XCPE1	0.333824
168				YPatch			DCE-S1		GCbox					0.329897
166									GCbox	MTE			XCPE1	0.32597
165		BREu							GCbox				XCPE1	0.324006
163		BREu							GCbox	MTE		MED1	XCPE1	0.320079
161	CCAAT	BREu		YPatch			DCE-S1		GCbox	MTE	DPE	MED1	XCPE1	0.316151
161		BREu		YPatch					GCbox		DPE		XCPE1	0.316151
157		BREu		YPatch				DCE-S2	GCbox				XCPE1	0.308297
155				YPatch			DCE-S1		GCbox	MTE	DPE	MED1	XCPE1	0.304369
155				YPatch		Inr			GCbox				XCPE1	0.304369
154									GCbox		DPE			0.302405
151	CCAAT	BREu		YPatch					GCbox			MED1	XCPE1	0.296514
147		BREu		YPatch			DCE-S1		GCbox	MTE			XCPE1	0.28866
147		BREu		YPatch		Inr	DCE-S1		GCbox	MTE		MED1	XCPE1	0.28866
147				YPatch					GCbox		DPE		XCPE1	0.28866
145				YPatch					GCbox	MTE	DPE		XCPE1	0.284732
145		BREu		YPatch		Inr			GCbox	MTE	DPE	MED1	XCPE1	0.284732
144								DCE-S2						0.282769
140				YPatch				DCE-S2	GCbox	MTE		MED1	XCPE1	0.274914
140		BREu							GCbox	MTE			XCPE1	0.274914
139				YPatch			DCE-S1		GCbox			MED1	XCPE1	0.27295
136	CCAAT	BREu		YPatch					GCbox	MTE			XCPE1	0.267059
136									GCbox	MTE				0.267059
133										MTE				0.261168
133		BREu		YPatch				DCE-S2	GCbox	MTE			XCPE1	0.261168
132				YPatch		Inr			GCbox	MTE			XCPE1	0.259205
131	CCAAT								GCbox				XCPE1	0.257241
130		BREu		YPatch		Inr			GCbox			MED1	XCPE1	0.255277
128							DCE-S1		GCbox					0.25135
128		BREu		YPatch				DCE-S2	GCbox	MTE	DPE	MED1	XCPE1	0.25135
127		BREu		YPatch			DCE-S1	DCE-S2	GCbox	MTE		MED1	XCPE1	0.249386
127	CCAAT			YPatch			DCE-S1		GCbox	MTE			XCPE1	0.249386
124		BREu		YPatch		Inr			GCbox				XCPE1	0.243495
124		BREu		YPatch					GCbox	MTE	DPE		XCPE1	0.243495
122		BREu		YPatch	BREd				GCbox	MTE		MED1	XCPE1	0.239568
121	CCAAT			YPatch			DCE-S1		GCbox	MTE		MED1	XCPE1	0.237604
121		BREu		YPatch	BREd				GCbox	MTE	DPE	MED1	XCPE1	0.237604
120								DCE-S2	GCbox					0.235641
120							DCE-S1		GCbox				XCPE1	0.235641
119				YPatch					GCbox	MTE				0.233677
117		BREu		YPatch				DCE-S2	GCbox			MED1	XCPE1	0.22975
117								DCE-S2	GCbox				XCPE1	0.22975
116		BREu		YPatch			DCE-S1		GCbox		DPE	MED1	XCPE1	0.227786
114	CCAAT			YPatch					GCbox					0.223859
113		BREu		YPatch		Inr			GCbox	MTE			XCPE1	0.221895
113													XCPE1	0.221895
113		BREu							GCbox	MTE	DPE	MED1	XCPE1	0.221895
111			TATA											0.217968
111				YPatch		Inr			GCbox	MTE		MED1	XCPE1	0.217968
111	CCAAT			YPatch					GCbox			MED1	XCPE1	0.217968
111				YPatch				DCE-S2	GCbox					0.217968
109	CCAAT			YPatch			DCE-S1		GCbox				XCPE1	0.21404
109	CCAAT	BREu		YPatch					GCbox		DPE	MED1	XCPE1	0.21404
108				YPatch					GCbox		DPE			0.212077
108		BREu		YPatch	BREd	Inr			GCbox	MTE		MED1	XCPE1	0.212077
107	CCAAT			YPatch			DCE-S1		GCbox	MTE	DPE	MED1	XCPE1	0.210113
107					BREd				GCbox					0.210113
106	CCAAT				BREd									0.208149
106	CCAAT						DCE-S1							0.208149
105	CCAAT	BREu		YPatch		Inr			GCbox	MTE		MED1	XCPE1	0.206186
104	CCAAT	BREu		YPatch			DCE-S1		GCbox	MTE			XCPE1	0.204222
104				YPatch				DCE-S2	GCbox			MED1	XCPE1	0.204222
103		BREu		YPatch			DCE-S1	DCE-S2	GCbox	MTE	DPE	MED1	XCPE1	0.202258
102				YPatch			DCE-S1		GCbox		DPE		XCPE1	0.200295
101									GCbox		DPE		XCPE1	0.198331
101		BREu							GCbox			MED1	XCPE1	0.198331
100		BREu					DCE-S1		GCbox	MTE		MED1	XCPE1	0.196367
100				YPatch					GCbox		DPE	MED1	XCPE1	0.196367
99	CCAAT	BREu		YPatch	BREd				GCbox	MTE		MED1	XCPE1	0.194404
99	CCAAT			YPatch			DCE-S1		GCbox			MED1	XCPE1	0.194404
98									GCbox	MTE		MED1	XCPE1	0.19244
98	CCAAT							DCE-S2						0.19244
98	CCAAT			YPatch					GCbox	MTE	DPE		XCPE1	0.19244
97		BREu		YPatch		Inr	DCE-S1		GCbox	MTE	DPE	MED1	XCPE1	0.190476
97				YPatch				DCE-S2	GCbox		DPE		XCPE1	0.190476
97				YPatch			DCE-S1		GCbox	MTE	DPE		XCPE1	0.190476
97		BREu		YPatch	BREd		DCE-S1		GCbox	MTE		MED1	XCPE1	0.190476
96	CCAAT	BREu		YPatch				DCE-S2	GCbox	MTE		MED1	XCPE1	0.188513
95				YPatch			DCE-S1	DCE-S2	GCbox	MTE		MED1	XCPE1	0.186549
95				YPatch										0.186549
95	CCAAT	BREu							GCbox				XCPE1	0.186549
94							DCE-S1		GCbox	MTE			XCPE1	0.184585
94				YPatch				DCE-S2	GCbox	MTE	DPE	MED1	XCPE1	0.184585
94		BREu						DCE-S2	GCbox	MTE			XCPE1	0.184585
93	CCAAT	BREu		YPatch			DCE-S1	DCE-S2	GCbox	MTE		MED1	XCPE1	0.182622
93				YPatch		Inr	DCE-S1		GCbox	MTE		MED1	XCPE1	0.182622
93		BREu		YPatch	BREd		DCE-S1		GCbox	MTE	DPE	MED1	XCPE1	0.182622
92	CCAAT	BREu		YPatch			DCE-S1		GCbox			MED1	XCPE1	0.180658
91	CCAAT								GCbox	MTE			XCPE1	0.178694
90									GCbox			MED1	XCPE1	0.17673
88	CCAAT								GCbox		DPE			0.172803
88						Inr								0.172803
88								DCE-S2	GCbox	MTE			XCPE1	0.172803
87				YPatch			DCE-S1	DCE-S2	GCbox				XCPE1	0.170839
86		BREu						DCE-S2	GCbox	MTE		MED1	XCPE1	0.168876
86	CCAAT			YPatch					GCbox	MTE	DPE	MED1	XCPE1	0.168876
86				YPatch			DCE-S1	DCE-S2	GCbox	MTE			XCPE1	0.168876
84	CCAAT	BREu		YPatch					GCbox	MTE	DPE		XCPE1	0.164948
84		BREu		YPatch			DCE-S1		GCbox	MTE	DPE		XCPE1	0.164948
83		BREu		YPatch			DCE-S1		GCbox		DPE		XCPE1	0.162985
83		BREu		YPatch		Inr			GCbox		DPE	MED1	XCPE1	0.162985
82	CCAAT	BREu		YPatch	BREd				GCbox	MTE	DPE	MED1	XCPE1	0.161021
81				YPatch			DCE-S1		GCbox	MTE				0.159057
81		BREu		YPatch			DCE-S1	DCE-S2	GCbox	MTE			XCPE1	0.159057
81	CCAAT			YPatch				DCE-S2	GCbox	MTE		MED1	XCPE1	0.159057
80				YPatch			DCE-S1	DCE-S2	GCbox	MTE	DPE	MED1	XCPE1	0.157094
80	CCAAT									MTE				0.157094
80		BREu					DCE-S1		GCbox	MTE	DPE	MED1	XCPE1	0.157094
79	CCAAT	BREu		YPatch		Inr	DCE-S1		GCbox	MTE		MED1	XCPE1	0.15513
78				YPatch	BREd				GCbox					0.153166
78	CCAAT			YPatch		Inr			GCbox				XCPE1	0.153166
77		BREu							GCbox	MTE	DPE		XCPE1	0.151203
77									GCbox	MTE	DPE			0.151203
77	CCAAT	BREu		YPatch				DCE-S2	GCbox				XCPE1	0.151203
77		BREu		YPatch		Inr		DCE-S2	GCbox				XCPE1	0.151203
77	CCAAT			YPatch			DCE-S1		GCbox	MTE	DPE		XCPE1	0.151203
77				YPatch	BREd				GCbox	MTE			XCPE1	0.151203
77	CCAAT	BREu		YPatch			DCE-S1		GCbox		DPE	MED1	XCPE1	0.151203
76		BREu		YPatch	BREd				GCbox	MTE			XCPE1	0.149239
76		BREu					DCE-S1		GCbox	MTE			XCPE1	0.149239
76				YPatch		Inr			GCbox			MED1	XCPE1	0.149239
75	CCAAT	BREu		YPatch			DCE-S1		GCbox				XCPE1	0.147275
74	CCAAT	BREu							GCbox	MTE			XCPE1	0.145312
74									GCbox	MTE	DPE		XCPE1	0.145312
74						Inr			GCbox					0.145312
74				YPatch	BREd				GCbox				XCPE1	0.145312
73				YPatch			DCE-S1	DCE-S2	GCbox			MED1	XCPE1	0.143348
73								DCE-S2			DPE			0.143348
73				YPatch					GCbox	MTE		MED1		0.143348
73					BREd						DPE			0.143348
73				YPatch					GCbox	MTE	DPE			0.143348
73		BREu		YPatch	BREd	Inr	DCE-S1		GCbox	MTE		MED1	XCPE1	0.143348
73				YPatch		Inr			GCbox					0.143348
73				YPatch		Inr			GCbox		DPE		XCPE1	0.143348
73				YPatch			DCE-S1		GCbox		DPE	MED1	XCPE1	0.143348
72	CCAAT	BREu		YPatch	BREd		DCE-S1		GCbox	MTE	DPE	MED1	XCPE1	0.141384
72	CCAAT	BREu							GCbox	MTE		MED1	XCPE1	0.141384
72							DCE-S1		GCbox	MTE				0.141384
72	CCAAT			YPatch										0.141384
72		BREu		YPatch	BREd				GCbox				XCPE1	0.141384
71		BREu		YPatch		Inr		DCE-S2	GCbox	MTE		MED1	XCPE1	0.139421
71						Inr			GCbox				XCPE1	0.139421
71				YPatch	BREd				GCbox	MTE		MED1	XCPE1	0.139421
70	CCAAT												XCPE1	0.137457
70				YPatch		Inr	DCE-S1		GCbox	MTE			XCPE1	0.137457
69		BREu						DCE-S2	GCbox	MTE	DPE	MED1	XCPE1	0.135493
69				YPatch	BREd		DCE-S1		GCbox	MTE		MED1	XCPE1	0.135493
69				YPatch				DCE-S2	GCbox	MTE				0.135493
68	CCAAT		TATA											0.13353
68	CCAAT	BREu		YPatch		Inr			GCbox	MTE	DPE	MED1	XCPE1	0.13353
68	CCAAT	BREu		YPatch			DCE-S1		GCbox	MTE	DPE		XCPE1	0.13353
68	CCAAT			YPatch					GCbox		DPE		XCPE1	0.13353
68		BREu		YPatch	BREd				GCbox			MED1	XCPE1	0.13353
68				YPatch			DCE-S1	DCE-S2	GCbox					0.13353
68	CCAAT	BREu		YPatch				DCE-S2	GCbox	MTE			XCPE1	0.13353
67				YPatch		Inr	DCE-S1		GCbox				XCPE1	0.131566
67	CCAAT			YPatch			DCE-S1	DCE-S2	GCbox	MTE		MED1	XCPE1	0.131566
67	CCAAT						DCE-S1				DPE			0.131566
67	CCAAT			YPatch					GCbox	MTE				0.131566
67	CCAAT	BREu							GCbox	MTE	DPE	MED1	XCPE1	0.131566
67												MED1		0.131566
67				YPatch		Inr		DCE-S2	GCbox	MTE		MED1	XCPE1	0.131566
66				YPatch	BREd		DCE-S1		GCbox	MTE			XCPE1	0.129602
66										MTE			XCPE1	0.129602
66	CCAAT			YPatch			DCE-S1		GCbox		DPE		XCPE1	0.129602
66		BREu		YPatch				DCE-S2	GCbox	MTE	DPE		XCPE1	0.129602
65		BREu		YPatch					GCbox					0.127639
65	CCAAT							DCE-S2	GCbox				XCPE1	0.127639
65		BREu				Inr			GCbox	MTE		MED1	XCPE1	0.127639
65				YPatch					GCbox			MED1		0.127639
65	CCAAT	BREu		YPatch				DCE-S2	GCbox	MTE	DPE	MED1	XCPE1	0.127639
65										MTE	DPE			0.127639
65				YPatch				DCE-S2	GCbox	MTE	DPE		XCPE1	0.127639
64				YPatch		Inr			GCbox	MTE	DPE	MED1	XCPE1	0.125675
64		BREu		YPatch		Inr	DCE-S1		GCbox				XCPE1	0.125675
63	CCAAT			YPatch		Inr			GCbox	MTE	DPE	MED1	XCPE1	0.123711
63		BREu		YPatch				DCE-S2	GCbox		DPE	MED1	XCPE1	0.123711
63	CCAAT								GCbox	MTE				0.123711
63		BREu		YPatch	BREd			DCE-S2	GCbox	MTE		MED1	XCPE1	0.123711
62							DCE-S1				DPE			0.121748
62									GCbox			MED1		0.121748
62									GCbox	MTE	DPE	MED1	XCPE1	0.121748
61		BREu		YPatch				DCE-S2	GCbox		DPE		XCPE1	0.119784
61	CCAAT	BREu		YPatch		Inr	DCE-S1		GCbox	MTE	DPE	MED1	XCPE1	0.119784
61				YPatch	BREd				GCbox	MTE	DPE		XCPE1	0.119784
61				YPatch		Inr		DCE-S2	GCbox				XCPE1	0.119784
61	CCAAT			YPatch				DCE-S2	GCbox	MTE			XCPE1	0.119784
61		BREu		YPatch			DCE-S1	DCE-S2	GCbox			MED1	XCPE1	0.119784
61	CCAAT	BREu							GCbox			MED1	XCPE1	0.119784
60	CCAAT			YPatch			DCE-S1		GCbox					0.11782
60					BREd				GCbox				XCPE1	0.11782
60		BREu							GCbox		DPE		XCPE1	0.11782
60		BREu		YPatch		Inr			GCbox		DPE		XCPE1	0.11782
59			TATA								DPE			0.115857
59	CCAAT						DCE-S1		GCbox				XCPE1	0.115857
59		BREu		YPatch			DCE-S1	DCE-S2	GCbox				XCPE1	0.115857
59	CCAAT			YPatch		Inr			GCbox	MTE		MED1	XCPE1	0.115857
59	CCAAT	BREu		YPatch	BREd		DCE-S1		GCbox	MTE		MED1	XCPE1	0.115857
59	CCAAT			YPatch	BREd				GCbox	MTE		MED1	XCPE1	0.115857
59				YPatch		Inr		DCE-S2	GCbox	MTE			XCPE1	0.115857
58								DCE-S2	GCbox	MTE		MED1	XCPE1	0.113893
58				YPatch			DCE-S1		GCbox	MTE		MED1		0.113893
58	CCAAT			YPatch					GCbox		DPE	MED1	XCPE1	0.113893
58		BREu						DCE-S2	GCbox			MED1	XCPE1	0.113893
58							DCE-S1	DCE-S2	GCbox				XCPE1	0.113893
58	CCAAT	BREu		YPatch		Inr			GCbox	MTE			XCPE1	0.113893
57		BREu		YPatch	BREd				GCbox		DPE	MED1	XCPE1	0.111929
57		BREu		YPatch		Inr		DCE-S2	GCbox	MTE	DPE	MED1	XCPE1	0.111929
56			TATA						GCbox					0.109966
56	CCAAT	BREu		YPatch	BREd				GCbox	MTE			XCPE1	0.109966
56		BREu					DCE-S1		GCbox				XCPE1	0.109966
56	CCAAT	BREu		YPatch		Inr			GCbox		DPE	MED1	XCPE1	0.109966
56				YPatch		Inr	DCE-S1		GCbox			MED1	XCPE1	0.109966
56	CCAAT	BREu		YPatch				DCE-S2	GCbox			MED1	XCPE1	0.109966
55	CCAAT			YPatch			DCE-S1		GCbox		DPE	MED1	XCPE1	0.108002
55							DCE-S1		GCbox	MTE		MED1	XCPE1	0.108002
55	CCAAT								GCbox	MTE		MED1	XCPE1	0.108002
55	CCAAT			YPatch	BREd		DCE-S1		GCbox	MTE		MED1	XCPE1	0.108002
55							DCE-S1	DCE-S2	GCbox	MTE			XCPE1	0.108002
55	CCAAT			YPatch					GCbox		DPE			0.108002
55	CCAAT			YPatch			DCE-S1	DCE-S2	GCbox				XCPE1	0.108002
54		BREu		YPatch		Inr	DCE-S1		GCbox	MTE			XCPE1	0.106038
54		BREu		YPatch			DCE-S1	DCE-S2	GCbox	MTE	DPE		XCPE1	0.106038
54		BREu				Inr			GCbox	MTE			XCPE1	0.106038
54	CCAAT			YPatch		Inr			GCbox	MTE			XCPE1	0.106038
54	CCAAT	BREu		YPatch	BREd	Inr			GCbox	MTE		MED1	XCPE1	0.106038
54				YPatch	BREd				GCbox			MED1	XCPE1	0.106038
54		BREu		YPatch					GCbox	MTE		MED1		0.106038
54				YPatch				DCE-S2	GCbox		DPE			0.106038
54				YPatch					GCbox		DPE	MED1		0.106038
53	CCAAT	BREu		YPatch	BREd	Inr			GCbox	MTE	DPE	MED1	XCPE1	0.104075
53		BREu					DCE-S1	DCE-S2	GCbox	MTE		MED1	XCPE1	0.104075
53								DCE-S2	GCbox		DPE			0.104075
53		BREu		YPatch		Inr			GCbox	MTE	DPE		XCPE1	0.104075
53				YPatch						MTE				0.104075
53							DCE-S1		GCbox		DPE			0.104075
53	CCAAT	BREu		YPatch			DCE-S1		GCbox		DPE		XCPE1	0.104075
52		BREu	TATA	YPatch			DCE-S1		GCbox	MTE		MED1	XCPE1	0.102111
52				YPatch		Inr			GCbox	MTE				0.102111
52		BREu						DCE-S2	GCbox		DPE		XCPE1	0.102111
52								DCE-S2	GCbox	MTE				0.102111
52	CCAAT			YPatch				DCE-S2	GCbox			MED1	XCPE1	0.102111
52				YPatch			DCE-S1		GCbox		DPE			0.102111
51		BREu			BREd				GCbox	MTE		MED1	XCPE1	0.100147
51		BREu		YPatch		Inr		DCE-S2	GCbox	MTE			XCPE1	0.100147
51				YPatch			DCE-S1		GCbox	MTE	DPE			0.100147
51		BREu		YPatch	BREd			DCE-S2	GCbox	MTE	DPE	MED1	XCPE1	0.100147
51				YPatch	BREd	Inr	DCE-S1		GCbox	MTE		MED1	XCPE1	0.100147
51	CCAAT	BREu		YPatch			DCE-S1	DCE-S2	GCbox			MED1	XCPE1	0.100147
51	CCAAT				BREd				GCbox					0.100147
51	CCAAT			YPatch	BREd				GCbox				XCPE1	0.100147
50			TATA	YPatch					GCbox					0.0981836
50	CCAAT			YPatch			DCE-S1		GCbox	MTE				0.0981836
50				YPatch	BREd		DCE-S1		GCbox	MTE	DPE	MED1	XCPE1	0.0981836
50				YPatch		Inr	DCE-S1		GCbox	MTE	DPE	MED1	XCPE1	0.0981836
50	CCAAT	BREu					DCE-S1		GCbox	MTE	DPE	MED1	XCPE1	0.0981836
50								DCE-S2		MTE				0.0981836
50	CCAAT				BREd						DPE			0.0981836
49	CCAAT								GCbox		DPE		XCPE1	0.0962199
49				YPatch			DCE-S1							0.0962199
48											DPE		XCPE1	0.0942563
48	CCAAT			YPatch		Inr			GCbox			MED1	XCPE1	0.0942563
48		BREu							GCbox		DPE	MED1	XCPE1	0.0942563
47				YPatch			DCE-S1		GCbox			MED1		0.0922926
47				YPatch		Inr			GCbox	MTE	DPE		XCPE1	0.0922926
47		BREu		YPatch		Inr	DCE-S1	DCE-S2	GCbox	MTE		MED1	XCPE1	0.0922926
47							DCE-S1	DCE-S2	GCbox					0.0922926
47	CCAAT								GCbox			MED1	XCPE1	0.0922926
47				YPatch	BREd	Inr			GCbox	MTE		MED1	XCPE1	0.0922926
47				YPatch			DCE-S1	DCE-S2	GCbox	MTE	DPE		XCPE1	0.0922926
47		BREu		YPatch	BREd		DCE-S1	DCE-S2	GCbox	MTE		MED1	XCPE1	0.0922926
47							DCE-S1		GCbox			MED1	XCPE1	0.0922926
46						Inr			GCbox	MTE			XCPE1	0.0903289
46	CCAAT			YPatch		Inr	DCE-S1		GCbox	MTE			XCPE1	0.0903289
46							DCE-S1		GCbox		DPE		XCPE1	0.0903289
46							DCE-S1						XCPE1	0.0903289
46								DCE-S2	GCbox			MED1	XCPE1	0.0903289
46				YPatch	BREd				GCbox	MTE				0.0903289
46		BREu		YPatch					GCbox	MTE				0.0903289
46				YPatch	BREd				GCbox	MTE	DPE	MED1	XCPE1	0.0903289
45				YPatch	BREd		DCE-S1	DCE-S2	GCbox	MTE		MED1	XCPE1	0.0883652
45	CCAAT	BREu		YPatch		Inr	DCE-S1		GCbox			MED1	XCPE1	0.0883652
45									GCbox		DPE	MED1	XCPE1	0.0883652
45	CCAAT	BREu		YPatch		Inr			GCbox			MED1	XCPE1	0.0883652
45				YPatch	BREd				GCbox		DPE		XCPE1	0.0883652
44		BREu					DCE-S1		GCbox			MED1	XCPE1	0.0864016
44	CCAAT			YPatch			DCE-S1	DCE-S2	GCbox	MTE			XCPE1	0.0864016
44					BREd			DCE-S2	GCbox					0.0864016
44				YPatch		Inr	DCE-S1	DCE-S2	GCbox	MTE		MED1	XCPE1	0.0864016
44	CCAAT			YPatch		Inr	DCE-S1		GCbox	MTE	DPE	MED1	XCPE1	0.0864016
44							DCE-S1		GCbox	MTE	DPE	MED1	XCPE1	0.0864016
43					BREd					MTE				0.0844379
43	CCAAT	BREu							GCbox		DPE	MED1	XCPE1	0.0844379
43	CCAAT							DCE-S2			DPE			0.0844379
43				YPatch	BREd			DCE-S2	GCbox	MTE		MED1	XCPE1	0.0844379
43		BREu		YPatch	BREd		DCE-S1		GCbox			MED1	XCPE1	0.0844379
43	CCAAT			YPatch		Inr	DCE-S1		GCbox	MTE		MED1	XCPE1	0.0844379
42			TATA						GCbox				XCPE1	0.0824742
42							DCE-S1			MTE				0.0824742
42					BREd				GCbox	MTE			XCPE1	0.0824742
42				YPatch									XCPE1	0.0824742
42	CCAAT			YPatch					GCbox	MTE		MED1		0.0824742
42		BREu			BREd				GCbox	MTE	DPE	MED1	XCPE1	0.0824742
42		BREu		YPatch			DCE-S1	DCE-S2	GCbox		DPE	MED1	XCPE1	0.0824742
42		BREu		YPatch		Inr	DCE-S1		GCbox			MED1	XCPE1	0.0824742
42				YPatch		Inr	DCE-S1		GCbox	MTE	DPE		XCPE1	0.0824742
42		BREu					DCE-S1	DCE-S2	GCbox	MTE			XCPE1	0.0824742
42		BREu		YPatch	BREd	Inr		DCE-S2	GCbox	MTE		MED1	XCPE1	0.0824742
42	CCAAT									MTE	DPE			0.0824742
42	CCAAT						DCE-S1		GCbox	MTE			XCPE1	0.0824742
41		BREu		YPatch		Inr	DCE-S1		GCbox		DPE	MED1	XCPE1	0.0805106
41	CCAAT					Inr								0.0805106
41				YPatch			DCE-S1	DCE-S2	GCbox		DPE		XCPE1	0.0805106
41							DCE-S1	DCE-S2						0.0805106
41		BREu		YPatch		Inr		DCE-S2	GCbox			MED1	XCPE1	0.0805106
41	CCAAT			YPatch	BREd				GCbox	MTE			XCPE1	0.0805106
41				YPatch	BREd			DCE-S2	GCbox				XCPE1	0.0805106
41	CCAAT	BREu						DCE-S2	GCbox				XCPE1	0.0805106
40					BREd				GCbox	MTE		MED1	XCPE1	0.0785469
40	CCAAT			YPatch			DCE-S1	DCE-S2	GCbox			MED1	XCPE1	0.0785469
40				YPatch		Inr			GCbox		DPE			0.0785469
40					BREd		DCE-S1							0.0785469
40	CCAAT			YPatch				DCE-S2	GCbox		DPE		XCPE1	0.0785469
40		BREu		YPatch					GCbox		DPE			0.0785469
40				YPatch		Inr			GCbox		DPE	MED1	XCPE1	0.0785469
40						Inr			GCbox	MTE				0.0785469
40	CCAAT											MED1		0.0785469
40		BREu		YPatch	BREd				GCbox	MTE	DPE		XCPE1	0.0785469
40				YPatch	BREd		DCE-S1		GCbox				XCPE1	0.0785469
40	CCAAT			YPatch				DCE-S2	GCbox					0.0785469
40					BREd				GCbox		DPE			0.0785469
40								DCE-S2	GCbox		DPE		XCPE1	0.0785469
39		BREu	TATA	YPatch					GCbox	MTE	DPE	MED1	XCPE1	0.0765832
39		BREu		YPatch		Inr	DCE-S1	DCE-S2	GCbox	MTE	DPE	MED1	XCPE1	0.0765832
39		BREu			BREd				GCbox	MTE			XCPE1	0.0765832
39				YPatch	BREd		DCE-S1		GCbox			MED1	XCPE1	0.0765832
39	CCAAT				BREd				GCbox				XCPE1	0.0765832
39	CCAAT	BREu							GCbox		DPE		XCPE1	0.0765832
39												MED1	XCPE1	0.0765832
39		BREu		YPatch	BREd	Inr			GCbox		DPE	MED1	XCPE1	0.0765832
39	CCAAT			YPatch	BREd				GCbox			MED1	XCPE1	0.0765832
39				YPatch	BREd			DCE-S2	GCbox	MTE			XCPE1	0.0765832
39	CCAAT			YPatch			DCE-S1							0.0765832
39							DCE-S1		GCbox	MTE	DPE		XCPE1	0.0765832
38			TATA						GCbox		DPE			0.0746195
38		BREu	TATA	YPatch					GCbox	MTE		MED1	XCPE1	0.0746195
38								DCE-S2	GCbox	MTE	DPE		XCPE1	0.0746195
38				YPatch							DPE			0.0746195
38				YPatch			DCE-S1	DCE-S2	GCbox	MTE				0.0746195
38						Inr			GCbox		DPE			0.0746195
38	CCAAT	BREu		YPatch	BREd	Inr			GCbox			MED1	XCPE1	0.0746195
38		BREu		YPatch	BREd			DCE-S2	GCbox				XCPE1	0.0746195
38		BREu				Inr			GCbox	MTE	DPE	MED1	XCPE1	0.0746195
38				YPatch		Inr	DCE-S1		GCbox		DPE	MED1	XCPE1	0.0746195
38	CCAAT			YPatch			DCE-S1		GCbox	MTE		MED1		0.0746195
38				YPatch	BREd	Inr			GCbox				XCPE1	0.0746195
38									GCbox	MTE		MED1		0.0746195
38		BREu		YPatch	BREd		DCE-S1		GCbox	MTE			XCPE1	0.0746195
38				YPatch		Inr	DCE-S1		GCbox					0.0746195
38		BREu		YPatch	BREd		DCE-S1		GCbox	MTE	DPE		XCPE1	0.0746195
38	CCAAT			YPatch					GCbox			MED1		0.0746195
37					BREd								XCPE1	0.0726559
37	CCAAT								GCbox	MTE	DPE		XCPE1	0.0726559
37		BREu				Inr			GCbox			MED1	XCPE1	0.0726559
37				YPatch	BREd	Inr			GCbox	MTE	DPE	MED1	XCPE1	0.0726559
37		BREu		YPatch	BREd	Inr			GCbox			MED1	XCPE1	0.0726559
37				YPatch		Inr			GCbox	MTE		MED1		0.0726559
37		BREu						DCE-S2	GCbox	MTE	DPE		XCPE1	0.0726559
36			TATA	YPatch					GCbox			MED1	XCPE1	0.0706922
36		BREu	TATA	YPatch			DCE-S1		GCbox	MTE	DPE	MED1	XCPE1	0.0706922
36			TATA	YPatch				DCE-S2	GCbox				XCPE1	0.0706922
36				YPatch	BREd		DCE-S1		GCbox					0.0706922
36	CCAAT								GCbox			MED1		0.0706922
36	CCAAT			YPatch	BREd				GCbox	MTE	DPE	MED1	XCPE1	0.0706922
36		BREu		YPatch		Inr	DCE-S1		GCbox	MTE	DPE		XCPE1	0.0706922
36						Inr			GCbox	MTE		MED1	XCPE1	0.0706922
36	CCAAT			YPatch		Inr			GCbox	MTE	DPE		XCPE1	0.0706922
36	CCAAT	BREu					DCE-S1		GCbox	MTE		MED1	XCPE1	0.0706922
36	CCAAT			YPatch					GCbox	MTE	DPE			0.0706922
36							DCE-S1	DCE-S2	GCbox	MTE		MED1	XCPE1	0.0706922
36		BREu		YPatch	BREd	Inr			GCbox	MTE	DPE		XCPE1	0.0706922
36		BREu		YPatch		Inr	DCE-S1	DCE-S2	GCbox	MTE			XCPE1	0.0706922
35	CCAAT		TATA						GCbox					0.0687285
35	CCAAT		TATA	YPatch					GCbox	MTE		MED1	XCPE1	0.0687285
35		BREu							GCbox	MTE		MED1		0.0687285
35	CCAAT						DCE-S1		GCbox	MTE		MED1	XCPE1	0.0687285
35				YPatch			DCE-S1	DCE-S2	GCbox	MTE		MED1		0.0687285
35	CCAAT	BREu						DCE-S2	GCbox	MTE	DPE	MED1	XCPE1	0.0687285
35	CCAAT	BREu		YPatch		Inr		DCE-S2	GCbox	MTE			XCPE1	0.0687285
35				YPatch			DCE-S1		GCbox	MTE	DPE	MED1		0.0687285
35	CCAAT			YPatch		Inr		DCE-S2	GCbox				XCPE1	0.0687285
35				YPatch	BREd		DCE-S1	DCE-S2	GCbox	MTE	DPE	MED1	XCPE1	0.0687285
35				YPatch			DCE-S1				DPE			0.0687285
35				YPatch		Inr		DCE-S2	GCbox			MED1	XCPE1	0.0687285
35				YPatch	BREd									0.0687285
35	CCAAT			YPatch		Inr	DCE-S1		GCbox				XCPE1	0.0687285
35				YPatch				DCE-S2	GCbox		DPE	MED1	XCPE1	0.0687285
34	CCAAT	BREu						DCE-S2	GCbox	MTE		MED1	XCPE1	0.0667649
34	CCAAT	BREu							GCbox	MTE	DPE		XCPE1	0.0667649
34	CCAAT	BREu		YPatch		Inr			GCbox	MTE	DPE		XCPE1	0.0667649
34	CCAAT			YPatch	BREd	Inr			GCbox	MTE		MED1	XCPE1	0.0667649
34	CCAAT	BREu		YPatch				DCE-S2	GCbox		DPE	MED1	XCPE1	0.0667649
34	CCAAT							DCE-S2	GCbox	MTE			XCPE1	0.0667649
34					BREd				GCbox	MTE				0.0667649
34				YPatch					GCbox	MTE	DPE	MED1		0.0667649
34	CCAAT	BREu		YPatch			DCE-S1	DCE-S2	GCbox	MTE			XCPE1	0.0667649
34		BREu		YPatch	BREd	Inr	DCE-S1	DCE-S2	GCbox	MTE		MED1	XCPE1	0.0667649
34				YPatch			DCE-S1						XCPE1	0.0667649
34		BREu		YPatch	BREd				GCbox		DPE		XCPE1	0.0667649
34						Inr			GCbox			MED1	XCPE1	0.0667649
34		BREu		YPatch	BREd	Inr	DCE-S1		GCbox			MED1	XCPE1	0.0667649
33		BREu	TATA	YPatch					GCbox			MED1	XCPE1	0.0648012
33			TATA						GCbox	MTE			XCPE1	0.0648012
33				YPatch	BREd	Inr			GCbox			MED1	XCPE1	0.0648012
33		BREu			BREd				GCbox				XCPE1	0.0648012
33						Inr		DCE-S2	GCbox					0.0648012
33		BREu				Inr	DCE-S1		GCbox	MTE	DPE	MED1	XCPE1	0.0648012
33	CCAAT						DCE-S1			MTE				0.0648012
33								DCE-S2	GCbox			MED1		0.0648012
33	CCAAT			YPatch					GCbox	MTE	DPE	MED1		0.0648012
33				YPatch	BREd	Inr			GCbox	MTE			XCPE1	0.0648012
32	CCAAT	BREu	TATA	YPatch					GCbox	MTE		MED1	XCPE1	0.0628375
32	CCAAT		TATA	YPatch					GCbox					0.0628375
32			TATA				DCE-S1		GCbox					0.0628375
32							DCE-S1					MED1		0.0628375
32					BREd			DCE-S2	GCbox				XCPE1	0.0628375
32				YPatch				DCE-S2	GCbox	MTE		MED1		0.0628375
32	CCAAT	BREu		YPatch	BREd				GCbox	MTE	DPE		XCPE1	0.0628375
32	CCAAT				BREd			DCE-S2						0.0628375
32		BREu			BREd	Inr			GCbox	MTE		MED1	XCPE1	0.0628375
32	CCAAT						DCE-S1	DCE-S2						0.0628375
32	CCAAT	BREu					DCE-S1		GCbox				XCPE1	0.0628375
32	CCAAT									MTE			XCPE1	0.0628375
32	CCAAT	BREu		YPatch	BREd				GCbox		DPE		XCPE1	0.0628375
31		BREu	TATA	YPatch				DCE-S2	GCbox	MTE		MED1	XCPE1	0.0608738
31			TATA	YPatch					GCbox	MTE			XCPE1	0.0608738
31	CCAAT	BREu		YPatch		Inr		DCE-S2	GCbox	MTE		MED1	XCPE1	0.0608738
31				YPatch		Inr	DCE-S1	DCE-S2	GCbox				XCPE1	0.0608738
31	CCAAT	BREu		YPatch	BREd		DCE-S1		GCbox			MED1	XCPE1	0.0608738
31	CCAAT							DCE-S2	GCbox	MTE				0.0608738
31				YPatch	BREd			DCE-S2	GCbox	MTE	DPE	MED1	XCPE1	0.0608738
31	CCAAT			YPatch			DCE-S1		GCbox		DPE			0.0608738
31				YPatch			DCE-S1			MTE		MED1	XCPE1	0.0608738
31	CCAAT			YPatch		Inr	DCE-S1		GCbox	MTE	DPE		XCPE1	0.0608738
31					BREd			DCE-S2						0.0608738
31	CCAAT	BREu		YPatch	BREd				GCbox			MED1	XCPE1	0.0608738
31		BREu		YPatch	BREd		DCE-S1		GCbox				XCPE1	0.0608738
31						Inr	DCE-S1		GCbox	MTE		MED1	XCPE1	0.0608738
31				YPatch				DCE-S2	GCbox	MTE	DPE			0.0608738
31				YPatch		Inr	DCE-S1	DCE-S2	GCbox	MTE			XCPE1	0.0608738
31	CCAAT			YPatch			DCE-S1	DCE-S2	GCbox	MTE	DPE		XCPE1	0.0608738
30			TATA	YPatch			DCE-S1		GCbox				XCPE1	0.0589102
30		BREu	TATA						GCbox	MTE	DPE	MED1	XCPE1	0.0589102
30	CCAAT			YPatch				DCE-S2	GCbox	MTE	DPE		XCPE1	0.0589102
30							DCE-S1	DCE-S2	GCbox		DPE		XCPE1	0.0589102
30		BREu		YPatch		Inr	DCE-S1		GCbox		DPE		XCPE1	0.0589102
30	CCAAT			YPatch	BREd				GCbox	MTE	DPE		XCPE1	0.0589102
30	CCAAT								GCbox	MTE	DPE	MED1	XCPE1	0.0589102
30	CCAAT	BREu		YPatch		Inr	DCE-S1		GCbox				XCPE1	0.0589102
30		BREu		YPatch	BREd			DCE-S2	GCbox			MED1	XCPE1	0.0589102
30		BREu			BREd		DCE-S1		GCbox	MTE		MED1	XCPE1	0.0589102
30	CCAAT			YPatch	BREd				GCbox		DPE		XCPE1	0.0589102
30						Inr			GCbox	MTE	DPE	MED1	XCPE1	0.0589102
30	CCAAT	BREu		YPatch	BREd	Inr	DCE-S1		GCbox	MTE		MED1	XCPE1	0.0589102
30								DCE-S2	GCbox	MTE	DPE	MED1	XCPE1	0.0589102
30		BREu		YPatch		Inr	DCE-S1	DCE-S2	GCbox				XCPE1	0.0589102
30		BREu							GCbox	MTE				0.0589102
30		BREu		YPatch					GCbox			MED1		0.0589102
30	CCAAT	BREu		YPatch				DCE-S2	GCbox	MTE	DPE		XCPE1	0.0589102
30				YPatch			DCE-S1		GCbox		DPE	MED1		0.0589102
30				YPatch				DCE-S2						0.0589102
29	CCAAT		TATA							MTE				0.0569465
29			TATA	YPatch					GCbox	MTE	DPE	MED1	XCPE1	0.0569465
29			TATA	YPatch		Inr			GCbox				XCPE1	0.0569465
29	CCAAT						DCE-S1		GCbox		DPE			0.0569465
29							DCE-S1	DCE-S2	GCbox	MTE	DPE	MED1	XCPE1	0.0569465
29		BREu				Inr	DCE-S1		GCbox	MTE		MED1	XCPE1	0.0569465
29	CCAAT							DCE-S2	GCbox	MTE		MED1	XCPE1	0.0569465
29	CCAAT			YPatch	BREd		DCE-S1		GCbox			MED1	XCPE1	0.0569465
29				YPatch	BREd		DCE-S1		GCbox		DPE	MED1	XCPE1	0.0569465
29	CCAAT			YPatch		Inr	DCE-S1		GCbox					0.0569465
29							DCE-S1			MTE			XCPE1	0.0569465
29		BREu			BREd				GCbox			MED1	XCPE1	0.0569465
29	CCAAT	BREu		YPatch		Inr	DCE-S1		GCbox	MTE	DPE		XCPE1	0.0569465
29				YPatch			DCE-S1	DCE-S2	GCbox		DPE	MED1	XCPE1	0.0569465
29	CCAAT	BREu		YPatch	BREd		DCE-S1		GCbox		DPE	MED1	XCPE1	0.0569465
29	CCAAT			YPatch	BREd	Inr	DCE-S1		GCbox	MTE		MED1	XCPE1	0.0569465
28			TATA					DCE-S2	GCbox					0.0549828
28			TATA							MTE				0.0549828
28			TATA		BREd									0.0549828
28		BREu		YPatch			DCE-S1		GCbox	MTE		MED1		0.0549828
28		BREu				Inr		DCE-S2	GCbox	MTE	DPE	MED1	XCPE1	0.0549828
28				YPatch	BREd			DCE-S2	GCbox			MED1	XCPE1	0.0549828
28									GCbox		DPE	MED1		0.0549828
28	CCAAT	BREu		YPatch					GCbox					0.0549828
28	CCAAT						DCE-S1						XCPE1	0.0549828
28				YPatch		Inr		DCE-S2	GCbox	MTE	DPE	MED1	XCPE1	0.0549828
28					BREd		DCE-S1		GCbox				XCPE1	0.0549828
28				YPatch			DCE-S1	DCE-S2	GCbox	MTE	DPE			0.0549828
28							DCE-S1		GCbox			MED1		0.0549828
28						Inr		DCE-S2	GCbox	MTE		MED1	XCPE1	0.0549828
28				YPatch		Inr			GCbox	MTE	DPE			0.0549828
28	CCAAT			YPatch	BREd			DCE-S2	GCbox	MTE		MED1	XCPE1	0.0549828
28	CCAAT			YPatch	BREd				GCbox	MTE				0.0549828
28		BREu				Inr	DCE-S1		GCbox				XCPE1	0.0549828
28		BREu					DCE-S1		GCbox		DPE	MED1	XCPE1	0.0549828
28				YPatch						MTE			XCPE1	0.0549828
27			TATA	YPatch					GCbox			MED1		0.0530191
27			TATA	YPatch			DCE-S1		GCbox	MTE		MED1	XCPE1	0.0530191
27	CCAAT	BREu		YPatch	BREd		DCE-S1		GCbox	MTE			XCPE1	0.0530191
27				YPatch	BREd				GCbox		DPE	MED1	XCPE1	0.0530191
27	CCAAT						DCE-S1	DCE-S2	GCbox					0.0530191
27		BREu		YPatch	BREd			DCE-S2	GCbox	MTE			XCPE1	0.0530191
27	CCAAT	BREu		YPatch					GCbox	MTE				0.0530191
27				YPatch	BREd	Inr	DCE-S1		GCbox			MED1	XCPE1	0.0530191
27	CCAAT	BREu		YPatch				DCE-S2	GCbox		DPE		XCPE1	0.0530191
27		BREu		YPatch			DCE-S1		GCbox	MTE	DPE	MED1		0.0530191
27	CCAAT	BREu		YPatch		Inr	DCE-S1		GCbox		DPE	MED1	XCPE1	0.0530191
27				YPatch		Inr	DCE-S1		GCbox		DPE		XCPE1	0.0530191
27	CCAAT			YPatch		Inr			GCbox		DPE			0.0530191
27	CCAAT								GCbox	MTE	DPE			0.0530191
27				YPatch	BREd		DCE-S1	DCE-S2	GCbox	MTE			XCPE1	0.0530191
27		BREu							GCbox			MED1		0.0530191
27		BREu		YPatch		Inr		DCE-S2	GCbox		DPE	MED1	XCPE1	0.0530191
27	CCAAT						DCE-S1		GCbox			MED1	XCPE1	0.0530191
27					BREd		DCE-S1		GCbox					0.0530191
27				YPatch		Inr			GCbox			MED1		0.0530191
27		BREu					DCE-S1	DCE-S2	GCbox			MED1	XCPE1	0.0530191
27	CCAAT	BREu		YPatch	BREd		DCE-S1	DCE-S2	GCbox	MTE	DPE	MED1	XCPE1	0.0530191
26		BREu	TATA				DCE-S1		GCbox	MTE		MED1	XCPE1	0.0510555
26	CCAAT	BREu	TATA	YPatch					GCbox	MTE	DPE	MED1	XCPE1	0.0510555
26			TATA	YPatch					GCbox	MTE				0.0510555
26		BREu	TATA	YPatch			DCE-S1		GCbox	MTE			XCPE1	0.0510555
26		BREu	TATA						GCbox	MTE		MED1	XCPE1	0.0510555
26			TATA	YPatch					GCbox	MTE	DPE		XCPE1	0.0510555
26	CCAAT							DCE-S2	GCbox		DPE			0.0510555
26	CCAAT			YPatch		Inr		DCE-S2	GCbox	MTE		MED1	XCPE1	0.0510555
26		BREu		YPatch	BREd	Inr			GCbox	MTE			XCPE1	0.0510555
26				YPatch	BREd	Inr			GCbox					0.0510555
26	CCAAT	BREu		YPatch		Inr			GCbox		DPE		XCPE1	0.0510555
26						Inr		DCE-S2						0.0510555
26	CCAAT	BREu					DCE-S1		GCbox			MED1	XCPE1	0.0510555
26							DCE-S1			MTE	DPE			0.0510555
26	CCAAT			YPatch				DCE-S2	GCbox		DPE			0.0510555
26		BREu					DCE-S1		GCbox	MTE	DPE		XCPE1	0.0510555
26				YPatch				DCE-S2	GCbox	MTE	DPE	MED1		0.0510555
26	CCAAT	BREu		YPatch					GCbox	MTE		MED1		0.0510555
26	CCAAT								GCbox		DPE	MED1	XCPE1	0.0510555
26								DCE-S2		MTE			XCPE1	0.0510555
26	CCAAT	BREu					DCE-S1	DCE-S2	GCbox	MTE		MED1	XCPE1	0.0510555
26		BREu		YPatch			DCE-S1	DCE-S2	GCbox		DPE		XCPE1	0.0510555
26				YPatch	BREd		DCE-S1		GCbox	MTE				0.0510555
25	CCAAT		TATA	YPatch			DCE-S1		GCbox	MTE	DPE	MED1	XCPE1	0.0490918
25			TATA					DCE-S2	GCbox				XCPE1	0.0490918
25			TATA	YPatch			DCE-S1	DCE-S2	GCbox	MTE		MED1	XCPE1	0.0490918
25			TATA						GCbox	MTE				0.0490918
25				YPatch		Inr		DCE-S2	GCbox		DPE		XCPE1	0.0490918
25	CCAAT			YPatch	BREd	Inr			GCbox				XCPE1	0.0490918
25	CCAAT			YPatch			DCE-S1		GCbox		DPE	MED1		0.0490918
25	CCAAT	BREu		YPatch	BREd			DCE-S2	GCbox	MTE	DPE	MED1	XCPE1	0.0490918
25		BREu		YPatch			DCE-S1		GCbox	MTE				0.0490918
25		BREu								MTE			XCPE1	0.0490918
25	CCAAT			YPatch		Inr	DCE-S1		GCbox		DPE		XCPE1	0.0490918
25	CCAAT	BREu					DCE-S1		GCbox		DPE	MED1	XCPE1	0.0490918
25	CCAAT	BREu				Inr			GCbox	MTE		MED1	XCPE1	0.0490918
25				YPatch	BREd		DCE-S1		GCbox	MTE	DPE		XCPE1	0.0490918
25				YPatch							DPE		XCPE1	0.0490918
25		BREu			BREd	Inr			GCbox	MTE	DPE	MED1	XCPE1	0.0490918
25					BREd	Inr								0.0490918
25				YPatch	BREd		DCE-S1		GCbox		DPE			0.0490918
25	CCAAT	BREu		YPatch					GCbox		DPE			0.0490918
25					BREd			DCE-S2	GCbox	MTE			XCPE1	0.0490918
25							DCE-S1		GCbox	MTE	DPE			0.0490918
25	CCAAT			YPatch	BREd		DCE-S1		GCbox	MTE			XCPE1	0.0490918
25				YPatch		Inr	DCE-S1	DCE-S2	GCbox					0.0490918
25		BREu		YPatch	BREd				GCbox	MTE				0.0490918
25				YPatch		Inr								0.0490918
24		BREu	TATA						GCbox	MTE			XCPE1	0.0471281
24			TATA				DCE-S1		GCbox				XCPE1	0.0471281
24		BREu	TATA	YPatch				DCE-S2	GCbox			MED1	XCPE1	0.0471281
24			TATA						GCbox		DPE		XCPE1	0.0471281
24	CCAAT	BREu		YPatch		Inr	DCE-S1		GCbox	MTE			XCPE1	0.0471281
24	CCAAT			YPatch						MTE				0.0471281
24				YPatch	BREd		DCE-S1		GCbox		DPE		XCPE1	0.0471281
24	CCAAT			YPatch	BREd		DCE-S1		GCbox		DPE	MED1	XCPE1	0.0471281
24							DCE-S1				DPE	MED1		0.0471281
24		BREu				Inr	DCE-S1		GCbox			MED1	XCPE1	0.0471281
24	CCAAT						DCE-S1					MED1		0.0471281
24	CCAAT	BREu		YPatch	BREd	Inr		DCE-S2	GCbox	MTE		MED1	XCPE1	0.0471281
24	CCAAT	BREu		YPatch			DCE-S1	DCE-S2	GCbox				XCPE1	0.0471281
24		BREu		YPatch		Inr	DCE-S1	DCE-S2	GCbox			MED1	XCPE1	0.0471281
24				YPatch	BREd				GCbox		DPE			0.0471281
24								DCE-S2				MED1		0.0471281
24	CCAAT	BREu						DCE-S2	GCbox			MED1	XCPE1	0.0471281
24				YPatch	BREd	Inr		DCE-S2	GCbox	MTE			XCPE1	0.0471281
24							DCE-S1		GCbox		DPE	MED1	XCPE1	0.0471281
24				YPatch	BREd	Inr		DCE-S2	GCbox	MTE		MED1	XCPE1	0.0471281
24				YPatch	BREd				GCbox	MTE		MED1		0.0471281
24	CCAAT			YPatch					GCbox		DPE	MED1		0.0471281
24	CCAAT				BREd				GCbox	MTE			XCPE1	0.0471281
24										MTE		MED1		0.0471281
24	CCAAT	BREu		YPatch	BREd			DCE-S2	GCbox			MED1	XCPE1	0.0471281
24	CCAAT	BREu		YPatch	BREd			DCE-S2	GCbox	MTE		MED1	XCPE1	0.0471281
24	CCAAT	BREu			BREd	Inr			GCbox	MTE	DPE	MED1	XCPE1	0.0471281
23			TATA	YPatch					GCbox		DPE		XCPE1	0.0451645
23		BREu	TATA	YPatch					GCbox		DPE	MED1	XCPE1	0.0451645
23		BREu		YPatch			DCE-S1			MTE		MED1	XCPE1	0.0451645
23						Inr			GCbox		DPE	MED1		0.0451645
23								DCE-S2		MTE		MED1		0.0451645
23	CCAAT				BREd				GCbox		DPE			0.0451645
23				YPatch						MTE		MED1	XCPE1	0.0451645
23						Inr					DPE			0.0451645
23	CCAAT			YPatch		Inr		DCE-S2	GCbox	MTE			XCPE1	0.0451645
23				YPatch		Inr	DCE-S1	DCE-S2	GCbox			MED1	XCPE1	0.0451645
23										MTE		MED1	XCPE1	0.0451645
23	CCAAT	BREu				Inr			GCbox	MTE	DPE	MED1	XCPE1	0.0451645
23	CCAAT						DCE-S1				DPE		XCPE1	0.0451645
23	CCAAT				BREd		DCE-S1							0.0451645
23	CCAAT						DCE-S1		GCbox	MTE	DPE		XCPE1	0.0451645
23		BREu			BREd			DCE-S2	GCbox	MTE		MED1	XCPE1	0.0451645
23	CCAAT					Inr			GCbox	MTE				0.0451645
23					BREd		DCE-S1		GCbox	MTE				0.0451645
23					BREd		DCE-S1		GCbox	MTE		MED1	XCPE1	0.0451645
23		BREu		YPatch		Inr		DCE-S2	GCbox		DPE		XCPE1	0.0451645
23	CCAAT			YPatch							DPE			0.0451645
23										MTE	DPE	MED1	XCPE1	0.0451645
23				YPatch	BREd			DCE-S2	GCbox		DPE		XCPE1	0.0451645
23		BREu				Inr		DCE-S2	GCbox	MTE		MED1	XCPE1	0.0451645
23				YPatch		Inr		DCE-S2	GCbox		DPE	MED1	XCPE1	0.0451645
23					BREd					MTE	DPE			0.0451645
23	CCAAT			YPatch	BREd			DCE-S2	GCbox	MTE			XCPE1	0.0451645
22			TATA	YPatch					GCbox		DPE			0.0432008
22			TATA	YPatch			DCE-S1		GCbox					0.0432008
22			TATA						GCbox	MTE		MED1	XCPE1	0.0432008
22		BREu	TATA					DCE-S2	GCbox	MTE		MED1	XCPE1	0.0432008
22			TATA										XCPE1	0.0432008
22			TATA				DCE-S1							0.0432008
22		BREu	TATA	YPatch			DCE-S1		GCbox			MED1	XCPE1	0.0432008
22		BREu			BREd			DCE-S2	GCbox				XCPE1	0.0432008
22					BREd				GCbox	MTE	DPE			0.0432008
22				YPatch	BREd				GCbox	MTE	DPE			0.0432008
22	CCAAT			YPatch			DCE-S1	DCE-S2	GCbox		DPE		XCPE1	0.0432008
22						Inr		DCE-S2	GCbox	MTE			XCPE1	0.0432008
22						Inr			GCbox	MTE	DPE		XCPE1	0.0432008
22							DCE-S1	DCE-S2			DPE			0.0432008
22	CCAAT			YPatch				DCE-S2	GCbox		DPE	MED1	XCPE1	0.0432008
22				YPatch								MED1	XCPE1	0.0432008
22	CCAAT						DCE-S1			MTE			XCPE1	0.0432008
22	CCAAT					Inr			GCbox	MTE		MED1	XCPE1	0.0432008
22				YPatch		Inr	DCE-S1		GCbox	MTE				0.0432008
21	CCAAT		TATA	YPatch					GCbox	MTE			XCPE1	0.0412371
21	CCAAT		TATA				DCE-S1							0.0412371
21			TATA	YPatch					GCbox	MTE		MED1	XCPE1	0.0412371
21	CCAAT	BREu	TATA	YPatch					GCbox		DPE	MED1	XCPE1	0.0412371
21	CCAAT						DCE-S1		GCbox	MTE				0.0412371
21		BREu							GCbox		DPE			0.0412371
21		BREu		YPatch	BREd	Inr	DCE-S1		GCbox	MTE			XCPE1	0.0412371
21	CCAAT			YPatch			DCE-S1	DCE-S2	GCbox		DPE	MED1	XCPE1	0.0412371
21							DCE-S1	DCE-S2	GCbox			MED1	XCPE1	0.0412371
21								DCE-S2	GCbox		DPE	MED1	XCPE1	0.0412371
21						Inr	DCE-S1							0.0412371
21	CCAAT						DCE-S1		GCbox		DPE	MED1	XCPE1	0.0412371
21	CCAAT	BREu		YPatch			DCE-S1	DCE-S2	GCbox	MTE	DPE		XCPE1	0.0412371
21							DCE-S1	DCE-S2	GCbox		DPE			0.0412371
21				YPatch	BREd		DCE-S1	DCE-S2	GCbox	MTE	DPE		XCPE1	0.0412371
21		BREu		YPatch	BREd	Inr	DCE-S1		GCbox				XCPE1	0.0412371
21	CCAAT						DCE-S1	DCE-S2	GCbox	MTE			XCPE1	0.0412371
21					BREd	Inr			GCbox					0.0412371
21	CCAAT	BREu			BREd				GCbox				XCPE1	0.0412371
21	CCAAT							DCE-S2	GCbox	MTE	DPE		XCPE1	0.0412371
21							DCE-S1		GCbox	MTE	DPE	MED1		0.0412371
21		BREu								MTE		MED1	XCPE1	0.0412371
21		BREu		YPatch			DCE-S1	DCE-S2	GCbox	MTE				0.0412371
21	CCAAT	BREu					DCE-S1	DCE-S2	GCbox			MED1	XCPE1	0.0412371
21	CCAAT								GCbox		DPE	MED1		0.0412371
21	CCAAT			YPatch		Inr		DCE-S2	GCbox			MED1	XCPE1	0.0412371
21		BREu					DCE-S1		GCbox					0.0412371
21				YPatch	BREd			DCE-S2	GCbox	MTE	DPE		XCPE1	0.0412371
21	CCAAT			YPatch			DCE-S1	DCE-S2	GCbox					0.0412371
20		BREu	TATA	YPatch			DCE-S1	DCE-S2	GCbox	MTE		MED1	XCPE1	0.0392734
20	CCAAT		TATA	YPatch					GCbox	MTE	DPE		XCPE1	0.0392734
20		BREu	TATA	YPatch					GCbox		DPE		XCPE1	0.0392734
20		BREu	TATA	YPatch	BREd				GCbox		DPE	MED1	XCPE1	0.0392734
20			TATA						GCbox	MTE	DPE	MED1	XCPE1	0.0392734
20		BREu	TATA	YPatch				DCE-S2	GCbox	MTE	DPE	MED1	XCPE1	0.0392734
20				YPatch			DCE-S1					MED1	XCPE1	0.0392734
20		BREu		YPatch					GCbox	MTE	DPE			0.0392734
20						Inr	DCE-S1		GCbox	MTE	DPE	MED1	XCPE1	0.0392734
20	CCAAT			YPatch			DCE-S1		GCbox			MED1		0.0392734
20				YPatch			DCE-S1			MTE	DPE		XCPE1	0.0392734
20	CCAAT	BREu		YPatch	BREd	Inr	DCE-S1		GCbox			MED1	XCPE1	0.0392734
20				YPatch	BREd	Inr	DCE-S1		GCbox					0.0392734
20				YPatch	BREd	Inr			GCbox		DPE	MED1	XCPE1	0.0392734
20	CCAAT	BREu			BREd				GCbox	MTE			XCPE1	0.0392734
20					BREd				GCbox	MTE	DPE		XCPE1	0.0392734
20	CCAAT			YPatch		Inr	DCE-S1	DCE-S2	GCbox	MTE	DPE	MED1	XCPE1	0.0392734
20						Inr			GCbox	MTE	DPE			0.0392734
20				YPatch			DCE-S1			MTE				0.0392734
20	CCAAT			YPatch	BREd		DCE-S1		GCbox		DPE		XCPE1	0.0392734
20				YPatch		Inr		DCE-S2	GCbox	MTE				0.0392734
20		BREu		YPatch				DCE-S2	GCbox	MTE		MED1		0.0392734
20	CCAAT					Inr			GCbox			MED1	XCPE1	0.0392734
20	CCAAT	BREu		YPatch	BREd	Inr			GCbox	MTE			XCPE1	0.0392734
20	CCAAT			YPatch	BREd	Inr			GCbox	MTE	DPE		XCPE1	0.0392734
20	CCAAT			YPatch		Inr			GCbox		DPE	MED1	XCPE1	0.0392734
20	CCAAT							DCE-S2	GCbox	MTE	DPE	MED1	XCPE1	0.0392734
20		BREu		YPatch	BREd	Inr		DCE-S2	GCbox	MTE			XCPE1	0.0392734
20	CCAAT	BREu						DCE-S2	GCbox	MTE	DPE		XCPE1	0.0392734
20	CCAAT			YPatch	BREd		DCE-S1	DCE-S2	GCbox	MTE		MED1	XCPE1	0.0392734
19			TATA	YPatch			DCE-S1		GCbox			MED1	XCPE1	0.0373098
19	CCAAT		TATA						GCbox	MTE				0.0373098
19		BREu	TATA	YPatch					GCbox	MTE	DPE		XCPE1	0.0373098
19	CCAAT		TATA		BREd									0.0373098
19		BREu	TATA						GCbox			MED1	XCPE1	0.0373098
19		BREu	TATA	YPatch	BREd	Inr	DCE-S1		GCbox	MTE		MED1	XCPE1	0.0373098
19			TATA	YPatch					GCbox		DPE	MED1	XCPE1	0.0373098
19	CCAAT		TATA	YPatch		Inr			GCbox	MTE		MED1	XCPE1	0.0373098
19			TATA			Inr			GCbox					0.0373098
19							DCE-S1					MED1	XCPE1	0.0373098
19		BREu							GCbox	MTE	DPE			0.0373098
19	CCAAT							DCE-S2	GCbox			MED1		0.0373098
19	CCAAT							DCE-S2	GCbox			MED1	XCPE1	0.0373098
19				YPatch			DCE-S1					MED1		0.0373098
19				YPatch			DCE-S1	DCE-S2	GCbox	MTE	DPE	MED1		0.0373098
19				YPatch	BREd	Inr		DCE-S2	GCbox	MTE	DPE	MED1	XCPE1	0.0373098
19				YPatch	BREd	Inr	DCE-S1		GCbox				XCPE1	0.0373098
19	CCAAT			YPatch	BREd	Inr			GCbox	MTE			XCPE1	0.0373098
19		BREu		YPatch	BREd			DCE-S2	GCbox		DPE	MED1	XCPE1	0.0373098
19	CCAAT	BREu			BREd				GCbox			MED1	XCPE1	0.0373098
19	CCAAT	BREu		YPatch	BREd		DCE-S1		GCbox		DPE		XCPE1	0.0373098
19							DCE-S1			MTE		MED1	XCPE1	0.0373098
19		BREu		YPatch		Inr	DCE-S1	DCE-S2	GCbox	MTE	DPE		XCPE1	0.0373098
19							DCE-S1		GCbox	MTE		MED1		0.0373098
19		BREu			BREd			DCE-S2	GCbox	MTE			XCPE1	0.0373098
19		BREu			BREd				GCbox		DPE	MED1	XCPE1	0.0373098
18	CCAAT	BREu	TATA						GCbox	MTE	DPE	MED1	XCPE1	0.0353461
18		BREu	TATA	YPatch		Inr			GCbox	MTE			XCPE1	0.0353461
18			TATA	YPatch		Inr			GCbox	MTE		MED1	XCPE1	0.0353461
18	CCAAT		TATA	YPatch			DCE-S1		GCbox	MTE			XCPE1	0.0353461
18		BREu	TATA	YPatch		Inr		DCE-S2	GCbox	MTE		MED1	XCPE1	0.0353461
18			TATA	YPatch	BREd				GCbox	MTE			XCPE1	0.0353461
18			TATA				DCE-S1			MTE	DPE			0.0353461
18	CCAAT					Inr	DCE-S1							0.0353461
18	CCAAT	BREu				Inr	DCE-S1		GCbox	MTE	DPE	MED1	XCPE1	0.0353461
18				YPatch		Inr	DCE-S1		GCbox			MED1		0.0353461
18				YPatch			DCE-S1				DPE		XCPE1	0.0353461
18								DCE-S2	GCbox	MTE		MED1		0.0353461
18				YPatch	BREd	Inr	DCE-S1		GCbox	MTE			XCPE1	0.0353461
18					BREd			DCE-S2	GCbox	MTE		MED1	XCPE1	0.0353461
18	CCAAT									MTE		MED1		0.0353461
18	CCAAT						DCE-S1			MTE	DPE			0.0353461
18				YPatch	BREd	Inr			GCbox		DPE		XCPE1	0.0353461
18					BREd				GCbox			MED1		0.0353461
18		BREu		YPatch						MTE			XCPE1	0.0353461
18		BREu				Inr			GCbox	MTE	DPE		XCPE1	0.0353461
18								DCE-S2	GCbox	MTE	DPE			0.0353461
18				YPatch						MTE		MED1		0.0353461
18	CCAAT			YPatch			DCE-S1	DCE-S2	GCbox	MTE	DPE			0.0353461
18											DPE	MED1		0.0353461
18		BREu		YPatch	BREd	Inr	DCE-S1		GCbox	MTE	DPE		XCPE1	0.0353461
18	CCAAT			YPatch		Inr	DCE-S1		GCbox			MED1	XCPE1	0.0353461
18				YPatch	BREd	Inr			GCbox	MTE	DPE		XCPE1	0.0353461
18	CCAAT				BREd				GCbox		DPE		XCPE1	0.0353461
18		BREu		YPatch						MTE		MED1	XCPE1	0.0353461
18	CCAAT			YPatch		Inr	DCE-S1	DCE-S2	GCbox	MTE			XCPE1	0.0353461
18	CCAAT	BREu		YPatch	BREd			DCE-S2	GCbox	MTE			XCPE1	0.0353461
17			TATA	YPatch			DCE-S1		GCbox	MTE				0.0333824
17	CCAAT		TATA	YPatch					GCbox		DPE		XCPE1	0.0333824
17		BREu	TATA	YPatch			DCE-S1		GCbox				XCPE1	0.0333824
17		BREu	TATA						GCbox	MTE	DPE		XCPE1	0.0333824
17	CCAAT		TATA	YPatch					GCbox		DPE			0.0333824
17			TATA	YPatch				DCE-S2	GCbox	MTE		MED1	XCPE1	0.0333824
17		BREu	TATA	YPatch		Inr			GCbox	MTE		MED1	XCPE1	0.0333824
17	CCAAT		TATA	YPatch			DCE-S1		GCbox	MTE	DPE		XCPE1	0.0333824
17					BREd				GCbox		DPE		XCPE1	0.0333824
17									GCbox	MTE	DPE	MED1		0.0333824
17										MTE	DPE	MED1		0.0333824
17		BREu					DCE-S1			MTE			XCPE1	0.0333824
17							DCE-S1			MTE	DPE		XCPE1	0.0333824
17	CCAAT					Inr					DPE			0.0333824
17		BREu		YPatch	BREd	Inr		DCE-S2	GCbox			MED1	XCPE1	0.0333824
17						Inr	DCE-S1		GCbox	MTE				0.0333824
17		BREu		YPatch	BREd			DCE-S2	GCbox	MTE	DPE		XCPE1	0.0333824
17						Inr				MTE				0.0333824
17	CCAAT					Inr			GCbox		DPE			0.0333824
17	CCAAT			YPatch		Inr		DCE-S2	GCbox		DPE		XCPE1	0.0333824
17					BREd		DCE-S1		GCbox	MTE			XCPE1	0.0333824
17	CCAAT	BREu		YPatch	BREd		DCE-S1		GCbox	MTE	DPE		XCPE1	0.0333824
17	CCAAT			YPatch		Inr	DCE-S1		GCbox		DPE			0.0333824
17	CCAAT			YPatch	BREd			DCE-S2	GCbox				XCPE1	0.0333824
17		BREu		YPatch				DCE-S2	GCbox	MTE	DPE			0.0333824
17	CCAAT			YPatch	BREd				GCbox		DPE	MED1	XCPE1	0.0333824
16			TATA	YPatch			DCE-S1		GCbox	MTE	DPE			0.0314188
16			TATA			Inr								0.0314188
16			TATA	YPatch				DCE-S2	GCbox					0.0314188
16		BREu	TATA					DCE-S2	GCbox	MTE	DPE	MED1	XCPE1	0.0314188
16			TATA	YPatch		Inr	DCE-S1		GCbox	MTE			XCPE1	0.0314188
16	CCAAT		TATA	YPatch			DCE-S1		GCbox				XCPE1	0.0314188
16		BREu	TATA				DCE-S1		GCbox	MTE	DPE	MED1	XCPE1	0.0314188
16		BREu	TATA						GCbox		DPE		XCPE1	0.0314188
16			TATA						GCbox	MTE		MED1		0.0314188
16	CCAAT		TATA						GCbox	MTE			XCPE1	0.0314188
16			TATA	YPatch		Inr			GCbox	MTE			XCPE1	0.0314188
16	CCAAT		TATA						GCbox	MTE	DPE			0.0314188
16	CCAAT		TATA					DCE-S2						0.0314188
16	CCAAT						DCE-S1	DCE-S2	GCbox		DPE		XCPE1	0.0314188
16				YPatch						MTE	DPE			0.0314188
16	CCAAT			YPatch	BREd	Inr	DCE-S1	DCE-S2	GCbox	MTE			XCPE1	0.0314188
16				YPatch	BREd				GCbox		DPE	MED1		0.0314188
16				YPatch								MED1		0.0314188
16	CCAAT	BREu		YPatch					GCbox	MTE	DPE			0.0314188
16	CCAAT			YPatch	BREd	Inr			GCbox					0.0314188
16				YPatch				DCE-S2			DPE			0.0314188
16	CCAAT			YPatch	BREd	Inr		DCE-S2	GCbox	MTE		MED1	XCPE1	0.0314188
16				YPatch			DCE-S1	DCE-S2	GCbox		DPE			0.0314188
16		BREu		YPatch		Inr			GCbox	MTE	DPE	MED1		0.0314188
16	CCAAT	BREu					DCE-S1		GCbox		DPE		XCPE1	0.0314188
16					BREd		DCE-S1	DCE-S2	GCbox					0.0314188
16		BREu		YPatch	BREd		DCE-S1	DCE-S2	GCbox				XCPE1	0.0314188
16				YPatch	BREd	Inr			GCbox	MTE				0.0314188
16	CCAAT						DCE-S1	DCE-S2	GCbox	MTE		MED1	XCPE1	0.0314188
16	CCAAT						DCE-S1	DCE-S2	GCbox		DPE			0.0314188
16						Inr		DCE-S2	GCbox		DPE		XCPE1	0.0314188
16				YPatch		Inr	DCE-S1		GCbox	MTE		MED1		0.0314188
16					BREd			DCE-S2			DPE			0.0314188
16	CCAAT			YPatch	BREd		DCE-S1		GCbox	MTE	DPE		XCPE1	0.0314188
16		BREu					DCE-S1		GCbox	MTE		MED1		0.0314188
16						Inr	DCE-S1		GCbox	MTE			XCPE1	0.0314188
16		BREu		YPatch			DCE-S1		GCbox		DPE	MED1		0.0314188
16	CCAAT										DPE	MED1		0.0314188
16	CCAAT						DCE-S1		GCbox			MED1		0.0314188
16				YPatch		Inr		DCE-S2	GCbox		DPE			0.0314188
15			TATA	YPatch				DCE-S2	GCbox		DPE			0.0294551
15			TATA			Inr					DPE			0.0294551
15	CCAAT	BREu	TATA						GCbox	MTE		MED1	XCPE1	0.0294551
15			TATA						GCbox	MTE	DPE			0.0294551
15			TATA	YPatch			DCE-S1							0.0294551
15			TATA							MTE	DPE			0.0294551
15				YPatch			DCE-S1	DCE-S2	GCbox			MED1		0.0294551
15	CCAAT			YPatch	BREd				GCbox	MTE	DPE			0.0294551
15		BREu				Inr	DCE-S1	DCE-S2	GCbox	MTE			XCPE1	0.0294551
15		BREu		YPatch	BREd	Inr		DCE-S2	GCbox	MTE	DPE		XCPE1	0.0294551
15					BREd		DCE-S1			MTE				0.0294551
15					BREd			DCE-S2	GCbox			MED1	XCPE1	0.0294551
15					BREd		DCE-S1		GCbox	MTE	DPE	MED1	XCPE1	0.0294551
15		BREu								MTE				0.0294551
15				YPatch	BREd				GCbox			MED1		0.0294551
15	CCAAT	BREu								MTE		MED1	XCPE1	0.0294551
15							DCE-S1		GCbox		DPE	MED1		0.0294551
15				YPatch				DCE-S2	GCbox		DPE	MED1		0.0294551
15		BREu							GCbox	MTE	DPE	MED1		0.0294551
15				YPatch	BREd		DCE-S1	DCE-S2	GCbox			MED1	XCPE1	0.0294551
15	CCAAT			YPatch			DCE-S1		GCbox	MTE	DPE	MED1		0.0294551
15				YPatch	BREd	Inr		DCE-S2	GCbox				XCPE1	0.0294551
15	CCAAT			YPatch		Inr	DCE-S1		GCbox	MTE		MED1		0.0294551
15		BREu		YPatch	BREd		DCE-S1	DCE-S2	GCbox			MED1	XCPE1	0.0294551
15	CCAAT				BREd				GCbox	MTE		MED1	XCPE1	0.0294551
15		BREu		YPatch		Inr			GCbox	MTE		MED1		0.0294551
15	CCAAT						DCE-S1		GCbox	MTE	DPE			0.0294551
15		BREu			BREd		DCE-S1		GCbox			MED1	XCPE1	0.0294551
15	CCAAT	BREu					DCE-S1		GCbox	MTE	DPE		XCPE1	0.0294551
15	CCAAT	BREu		YPatch		Inr	DCE-S1	DCE-S2	GCbox	MTE		MED1	XCPE1	0.0294551
14			TATA				DCE-S1			MTE				0.0274914
14	CCAAT		TATA	YPatch			DCE-S1		GCbox			MED1	XCPE1	0.0274914
14			TATA	YPatch					GCbox	MTE		MED1		0.0274914
14		BREu	TATA	YPatch		Inr			GCbox	MTE	DPE	MED1	XCPE1	0.0274914
14			TATA						GCbox	MTE	DPE		XCPE1	0.0274914
14			TATA	YPatch		Inr			GCbox	MTE				0.0274914
14			TATA	YPatch				DCE-S2	GCbox	MTE		MED1		0.0274914
14			TATA	YPatch	BREd		DCE-S1		GCbox	MTE		MED1	XCPE1	0.0274914
14			TATA				DCE-S1		GCbox	MTE				0.0274914
14				YPatch							DPE	MED1	XCPE1	0.0274914
14				YPatch	BREd	Inr			GCbox	MTE	DPE			0.0274914
14				YPatch	BREd	Inr	DCE-S1	DCE-S2	GCbox	MTE		MED1	XCPE1	0.0274914
14		BREu		YPatch		Inr	DCE-S1	DCE-S2	GCbox		DPE		XCPE1	0.0274914
14	CCAAT			YPatch			DCE-S1						XCPE1	0.0274914
14					BREd	Inr	DCE-S1		GCbox	MTE			XCPE1	0.0274914
14	CCAAT							DCE-S2			DPE		XCPE1	0.0274914
14					BREd		DCE-S1				DPE		XCPE1	0.0274914
14		BREu			BREd	Inr		DCE-S2	GCbox			MED1	XCPE1	0.0274914
14	CCAAT			YPatch		Inr	DCE-S1		GCbox	MTE				0.0274914
14				YPatch	BREd	Inr	DCE-S1		GCbox		DPE		XCPE1	0.0274914
14	CCAAT	BREu			BREd			DCE-S2	GCbox	MTE		MED1	XCPE1	0.0274914
14				YPatch		Inr	DCE-S1	DCE-S2	GCbox		DPE	MED1	XCPE1	0.0274914
14							DCE-S1	DCE-S2		MTE		MED1		0.0274914
14				YPatch	BREd						DPE			0.0274914
14					BREd				GCbox	MTE	DPE	MED1	XCPE1	0.0274914
14	CCAAT								GCbox	MTE	DPE	MED1		0.0274914
14				YPatch	BREd	Inr			GCbox		DPE			0.0274914
14	CCAAT				BREd		DCE-S1		GCbox	MTE	DPE		XCPE1	0.0274914
14		BREu								MTE	DPE		XCPE1	0.0274914
14	CCAAT			YPatch		Inr		DCE-S2	GCbox					0.0274914
14		BREu		YPatch	BREd				GCbox	MTE	DPE	MED1		0.0274914
14		BREu		YPatch			DCE-S1		GCbox	MTE	DPE			0.0274914
14	CCAAT					Inr	DCE-S1		GCbox				XCPE1	0.0274914
14		BREu			BREd				GCbox		DPE		XCPE1	0.0274914
14	CCAAT				BREd				GCbox			MED1	XCPE1	0.0274914
14	CCAAT			YPatch		Inr	DCE-S1	DCE-S2	GCbox			MED1	XCPE1	0.0274914
13			TATA	YPatch	BREd				GCbox		DPE	MED1	XCPE1	0.0255277
13	CCAAT		TATA					DCE-S2	GCbox	MTE				0.0255277
13	CCAAT	BREu	TATA	YPatch					GCbox		DPE		XCPE1	0.0255277
13	CCAAT		TATA	YPatch				DCE-S2	GCbox		DPE		XCPE1	0.0255277
13		BREu	TATA	YPatch	BREd		DCE-S1		GCbox			MED1	XCPE1	0.0255277
13			TATA							MTE			XCPE1	0.0255277
13		BREu	TATA	YPatch				DCE-S2	GCbox		DPE		XCPE1	0.0255277
13		BREu	TATA		BREd		DCE-S1		GCbox	MTE		MED1	XCPE1	0.0255277
13			TATA				DCE-S1		GCbox		DPE			0.0255277
13		BREu	TATA				DCE-S1		GCbox			MED1	XCPE1	0.0255277
13	CCAAT		TATA				DCE-S1		GCbox					0.0255277
13	CCAAT		TATA	YPatch			DCE-S1		GCbox			MED1		0.0255277
13	CCAAT		TATA	YPatch					GCbox			MED1	XCPE1	0.0255277
13					BREd		DCE-S1					MED1		0.0255277
13	CCAAT						DCE-S1		GCbox	MTE	DPE	MED1	XCPE1	0.0255277
13					BREd	Inr			GCbox	MTE		MED1	XCPE1	0.0255277
13	CCAAT							DCE-S2			DPE	MED1	XCPE1	0.0255277
13						Inr	DCE-S1	DCE-S2	GCbox					0.0255277
13	CCAAT				BREd		DCE-S1		GCbox	MTE		MED1	XCPE1	0.0255277
13						Inr	DCE-S1		GCbox					0.0255277
13					BREd	Inr			GCbox		DPE			0.0255277
13	CCAAT					Inr	DCE-S1		GCbox	MTE				0.0255277
13					BREd	Inr			GCbox		DPE	MED1	XCPE1	0.0255277
13							DCE-S1			MTE		MED1		0.0255277
13				YPatch	BREd		DCE-S1		GCbox	MTE	DPE	MED1		0.0255277
13	CCAAT											MED1	XCPE1	0.0255277
13	CCAAT				BREd		DCE-S1		GCbox				XCPE1	0.0255277
13	CCAAT			YPatch	BREd				GCbox			MED1		0.0255277
13		BREu			BREd		DCE-S1		GCbox	MTE	DPE		XCPE1	0.0255277
13		BREu		YPatch			DCE-S1						XCPE1	0.0255277
13	CCAAT			YPatch	BREd		DCE-S1	DCE-S2	GCbox				XCPE1	0.0255277
13	CCAAT	BREu				Inr		DCE-S2	GCbox	MTE	DPE	MED1	XCPE1	0.0255277
13	CCAAT	BREu		YPatch			DCE-S1		GCbox	MTE				0.0255277
13					BREd			DCE-S2		MTE				0.0255277
13						Inr	DCE-S1				DPE			0.0255277
13				YPatch			DCE-S1	DCE-S2		MTE	DPE		XCPE1	0.0255277
13	CCAAT	BREu						DCE-S2	GCbox		DPE	MED1	XCPE1	0.0255277
13	CCAAT	BREu		YPatch						MTE			XCPE1	0.0255277
13		BREu				Inr		DCE-S2	GCbox		DPE	MED1	XCPE1	0.0255277
13				YPatch				DCE-S2		MTE	DPE		XCPE1	0.0255277
13					BREd		DCE-S1	DCE-S2	GCbox	MTE		MED1	XCPE1	0.0255277
13		BREu			BREd		DCE-S1		GCbox	MTE			XCPE1	0.0255277
13	CCAAT						DCE-S1	DCE-S2			DPE			0.0255277
13	CCAAT			YPatch				DCE-S2	GCbox	MTE	DPE			0.0255277
13		BREu				Inr		DCE-S2	GCbox	MTE	DPE		XCPE1	0.0255277
13	CCAAT	BREu		YPatch		Inr	DCE-S1	DCE-S2	GCbox	MTE			XCPE1	0.0255277
13					BREd			DCE-S2	GCbox	MTE	DPE	MED1	XCPE1	0.0255277
12			TATA	YPatch		Inr	DCE-S1		GCbox				XCPE1	0.0235641
12			TATA									MED1	XCPE1	0.0235641
12	CCAAT	BREu	TATA	YPatch				DCE-S2	GCbox	MTE		MED1	XCPE1	0.0235641
12			TATA	YPatch			DCE-S1		GCbox		DPE			0.0235641
12			TATA	YPatch		Inr	DCE-S1		GCbox	MTE	DPE			0.0235641
12		BREu	TATA				DCE-S1		GCbox	MTE			XCPE1	0.0235641
12		BREu	TATA	YPatch		Inr			GCbox		DPE	MED1	XCPE1	0.0235641
12			TATA	YPatch			DCE-S1	DCE-S2	GCbox	MTE				0.0235641
12			TATA	YPatch				DCE-S2	GCbox	MTE	DPE		XCPE1	0.0235641
12	CCAAT		TATA	YPatch			DCE-S1		GCbox					0.0235641
12	CCAAT		TATA			Inr			GCbox					0.0235641
12	CCAAT	BREu	TATA	YPatch					GCbox			MED1	XCPE1	0.0235641
12			TATA	YPatch	BREd				GCbox					0.0235641
12			TATA						GCbox		DPE	MED1		0.0235641
12	CCAAT	BREu			BREd		DCE-S1	DCE-S2	GCbox	MTE			XCPE1	0.0235641
12	CCAAT	BREu		YPatch		Inr		DCE-S2	GCbox		DPE		XCPE1	0.0235641
12		BREu		YPatch		Inr			GCbox		DPE	MED1		0.0235641
12	CCAAT			YPatch	BREd		DCE-S1		GCbox		DPE	MED1		0.0235641
12											DPE	MED1	XCPE1	0.0235641
12				YPatch			DCE-S1			MTE		MED1		0.0235641
12	CCAAT			YPatch								MED1	XCPE1	0.0235641
12	CCAAT	BREu		YPatch	BREd	Inr		DCE-S2	GCbox	MTE			XCPE1	0.0235641
12				YPatch	BREd	Inr	DCE-S1		GCbox	MTE	DPE		XCPE1	0.0235641
12		BREu		YPatch	BREd		DCE-S1		GCbox	MTE				0.0235641
12		BREu		YPatch				DCE-S2				MED1	XCPE1	0.0235641
12	CCAAT						DCE-S1	DCE-S2	GCbox	MTE	DPE		XCPE1	0.0235641
12				YPatch						MTE	DPE		XCPE1	0.0235641
12						Inr				MTE		MED1	XCPE1	0.0235641
12				YPatch			DCE-S1	DCE-S2		MTE		MED1		0.0235641
12	CCAAT	BREu		YPatch	BREd	Inr	DCE-S1		GCbox	MTE	DPE		XCPE1	0.0235641
12						Inr	DCE-S1		GCbox			MED1	XCPE1	0.0235641
12	CCAAT			YPatch		Inr	DCE-S1	DCE-S2	GCbox	MTE		MED1	XCPE1	0.0235641
12	CCAAT						DCE-S1	DCE-S2	GCbox			MED1	XCPE1	0.0235641
12		BREu						DCE-S2				MED1	XCPE1	0.0235641
12	CCAAT				BREd					MTE				0.0235641
12	CCAAT							DCE-S2	GCbox	MTE		MED1		0.0235641
12	CCAAT			YPatch	BREd			DCE-S2	GCbox		DPE	MED1	XCPE1	0.0235641
12		BREu		YPatch	BREd			DCE-S2	GCbox		DPE		XCPE1	0.0235641
12					BREd				GCbox	MTE		MED1		0.0235641
12	CCAAT				BREd					MTE	DPE			0.0235641
12					BREd					MTE			XCPE1	0.0235641
12	CCAAT					Inr		DCE-S2	GCbox	MTE				0.0235641
12	CCAAT					Inr			GCbox		DPE	MED1	XCPE1	0.0235641
12	CCAAT			YPatch		Inr		DCE-S2	GCbox	MTE	DPE		XCPE1	0.0235641
11	CCAAT		TATA	YPatch	BREd				GCbox					0.0216004
11			TATA									MED1		0.0216004
11		BREu	TATA						GCbox		DPE	MED1	XCPE1	0.0216004
11		BREu	TATA	YPatch			DCE-S1	DCE-S2	GCbox			MED1	XCPE1	0.0216004
11			TATA		BREd				GCbox	MTE			XCPE1	0.0216004
11			TATA	YPatch	BREd				GCbox			MED1	XCPE1	0.0216004
11	CCAAT		TATA	YPatch				DCE-S2	GCbox	MTE		MED1	XCPE1	0.0216004
11			TATA	YPatch			DCE-S1	DCE-S2	GCbox					0.0216004
11		BREu	TATA	YPatch			DCE-S1		GCbox	MTE	DPE		XCPE1	0.0216004
11	CCAAT		TATA						GCbox			MED1	XCPE1	0.0216004
11	CCAAT	BREu	TATA	YPatch		Inr			GCbox	MTE			XCPE1	0.0216004
11	CCAAT		TATA				DCE-S1		GCbox			MED1	XCPE1	0.0216004
11			TATA	YPatch		Inr	DCE-S1		GCbox	MTE	DPE		XCPE1	0.0216004
11		BREu	TATA									MED1	XCPE1	0.0216004
11		BREu	TATA		BREd				GCbox	MTE		MED1	XCPE1	0.0216004
11	CCAAT	BREu							GCbox	MTE		MED1		0.0216004
11	CCAAT					Inr	DCE-S1				DPE			0.0216004
11					BREd	Inr			GCbox	MTE	DPE	MED1	XCPE1	0.0216004
11					BREd						DPE	MED1		0.0216004
11				YPatch			DCE-S1	DCE-S2			DPE	MED1	XCPE1	0.0216004
11	CCAAT	BREu				Inr		DCE-S2	GCbox	MTE		MED1	XCPE1	0.0216004
11					BREd			DCE-S2	GCbox		DPE	MED1	XCPE1	0.0216004
11		BREu					DCE-S1						XCPE1	0.0216004
11		BREu									DPE	MED1	XCPE1	0.0216004
11		BREu		YPatch				DCE-S2	GCbox	MTE	DPE	MED1		0.0216004
11						Inr	DCE-S1	DCE-S2	GCbox	MTE		MED1	XCPE1	0.0216004
11								DCE-S2		MTE		MED1	XCPE1	0.0216004
11		BREu		YPatch						MTE		MED1		0.0216004
11	CCAAT			YPatch	BREd	Inr	DCE-S1		GCbox				XCPE1	0.0216004
11					BREd		DCE-S1		GCbox		DPE	MED1	XCPE1	0.0216004
11				YPatch			DCE-S1	DCE-S2	GCbox		DPE	MED1		0.0216004
11					BREd			DCE-S2	GCbox	MTE				0.0216004
11		BREu		YPatch								MED1	XCPE1	0.0216004
11				YPatch	BREd			DCE-S2	GCbox		DPE	MED1	XCPE1	0.0216004
11	CCAAT	BREu		YPatch				DCE-S2	GCbox	MTE		MED1		0.0216004
11	CCAAT	BREu			BREd				GCbox		DPE	MED1	XCPE1	0.0216004
11	CCAAT				BREd		DCE-S1	DCE-S2	GCbox	MTE		MED1	XCPE1	0.0216004
11	CCAAT			YPatch			DCE-S1	DCE-S2	GCbox	MTE				0.0216004
11				YPatch			DCE-S1	DCE-S2				MED1	XCPE1	0.0216004
11	CCAAT			YPatch				DCE-S2			DPE			0.0216004
11				YPatch	BREd	Inr			GCbox	MTE	DPE	MED1		0.0216004
11	CCAAT							DCE-S2		MTE		MED1	XCPE1	0.0216004
11				YPatch	BREd	Inr	DCE-S1	DCE-S2	GCbox	MTE			XCPE1	0.0216004
11	CCAAT				BREd			DCE-S2	GCbox		DPE			0.0216004
11		BREu			BREd	Inr			GCbox	MTE			XCPE1	0.0216004
11						Inr			GCbox		DPE	MED1	XCPE1	0.0216004
11							DCE-S1	DCE-S2	GCbox	MTE	DPE			0.0216004
11	CCAAT						DCE-S1	DCE-S2	GCbox	MTE				0.0216004
11				YPatch		Inr		DCE-S2	GCbox	MTE	DPE		XCPE1	0.0216004
11		BREu		YPatch			DCE-S1		GCbox			MED1		0.0216004
11						Inr						MED1		0.0216004
11				YPatch	BREd		DCE-S1				DPE			0.0216004
11	CCAAT										DPE	MED1	XCPE1	0.0216004
11	CCAAT			YPatch	BREd		DCE-S1		GCbox	MTE				0.0216004
11	CCAAT			YPatch	BREd		DCE-S1	DCE-S2	GCbox	MTE				0.0216004
11		BREu		YPatch			DCE-S1	DCE-S2	GCbox	MTE	DPE			0.0216004
11							DCE-S1	DCE-S2					XCPE1	0.0216004
10			TATA		BREd					MTE				0.0196367
10			TATA	YPatch		Inr	DCE-S1	DCE-S2	GCbox					0.0196367
10	CCAAT		TATA	YPatch			DCE-S1		GCbox		DPE		XCPE1	0.0196367
10	CCAAT		TATA				DCE-S1		GCbox	MTE			XCPE1	0.0196367
10			TATA	YPatch	BREd		DCE-S1		GCbox	MTE	DPE		XCPE1	0.0196367
10			TATA	YPatch		Inr	DCE-S1		GCbox			MED1	XCPE1	0.0196367
10			TATA	YPatch		Inr			GCbox		DPE		XCPE1	0.0196367
10			TATA						GCbox			MED1		0.0196367
10			TATA	YPatch				DCE-S2	GCbox	MTE				0.0196367
10			TATA	YPatch			DCE-S1		GCbox		DPE		XCPE1	0.0196367
10			TATA		BREd				GCbox	MTE				0.0196367
10	CCAAT	BREu	TATA						GCbox	MTE	DPE		XCPE1	0.0196367
10			TATA	YPatch		Inr			GCbox			MED1	XCPE1	0.0196367
10	CCAAT		TATA						GCbox	MTE		MED1	XCPE1	0.0196367
10		BREu	TATA				DCE-S1		GCbox		DPE		XCPE1	0.0196367
10			TATA				DCE-S1		GCbox	MTE	DPE	MED1		0.0196367
10			TATA					DCE-S2		MTE				0.0196367
10	CCAAT					Inr			GCbox	MTE	DPE		XCPE1	0.0196367
10				YPatch	BREd	Inr			GCbox	MTE		MED1		0.0196367
10	CCAAT	BREu		YPatch		Inr			GCbox	MTE		MED1		0.0196367
10		BREu										MED1		0.0196367
10					BREd		DCE-S1		GCbox	MTE		MED1		0.0196367
10					BREd			DCE-S2	GCbox			MED1		0.0196367
10		BREu				Inr	DCE-S1		GCbox		DPE	MED1	XCPE1	0.0196367
10	CCAAT			YPatch			DCE-S1	DCE-S2	GCbox	MTE		MED1		0.0196367
10						Inr			GCbox			MED1		0.0196367
10					BREd	Inr		DCE-S2						0.0196367
10						Inr	DCE-S1		GCbox	MTE	DPE		XCPE1	0.0196367
10	CCAAT	BREu		YPatch	BREd			DCE-S2	GCbox	MTE	DPE		XCPE1	0.0196367
10				YPatch		Inr	DCE-S1	DCE-S2	GCbox	MTE	DPE	MED1		0.0196367
10	CCAAT			YPatch		Inr		DCE-S2	GCbox		DPE	MED1	XCPE1	0.0196367
10	CCAAT			YPatch		Inr		DCE-S2	GCbox	MTE				0.0196367
10					BREd		DCE-S1		GCbox			MED1	XCPE1	0.0196367
10		BREu		YPatch		Inr	DCE-S1		GCbox	MTE	DPE			0.0196367
10								DCE-S2	GCbox		DPE	MED1		0.0196367
10	CCAAT			YPatch								MED1		0.0196367
10				YPatch		Inr		DCE-S2	GCbox	MTE		MED1		0.0196367
10	CCAAT				BREd		DCE-S1		GCbox			MED1	XCPE1	0.0196367
10					BREd			DCE-S2	GCbox		DPE		XCPE1	0.0196367
10				YPatch		Inr		DCE-S2	GCbox			MED1		0.0196367
10		BREu		YPatch	BREd	Inr			GCbox			MED1		0.0196367
10	CCAAT			YPatch							DPE		XCPE1	0.0196367
10	CCAAT	BREu				Inr		DCE-S2	GCbox		DPE	MED1	XCPE1	0.0196367
9			TATA		BREd		DCE-S1			MTE				0.017673
9			TATA					DCE-S2	GCbox	MTE				0.017673
9		BREu	TATA	YPatch			DCE-S1	DCE-S2	GCbox		DPE	MED1	XCPE1	0.017673
9		BREu	TATA							MTE			XCPE1	0.017673
9	CCAAT		TATA				DCE-S1		GCbox	MTE				0.017673
9		BREu	TATA			Inr			GCbox	MTE		MED1	XCPE1	0.017673
9			TATA		BREd		DCE-S1							0.017673
9			TATA				DCE-S1	DCE-S2	GCbox					0.017673
9			TATA	YPatch				DCE-S2	GCbox	MTE	DPE	MED1	XCPE1	0.017673
9			TATA	YPatch			DCE-S1		GCbox			MED1		0.017673
9	CCAAT		TATA				DCE-S1		GCbox				XCPE1	0.017673
9			TATA				DCE-S1		GCbox			MED1	XCPE1	0.017673
9		BREu	TATA	YPatch	BREd				GCbox	MTE			XCPE1	0.017673
9			TATA					DCE-S2			DPE			0.017673
9			TATA		BREd			DCE-S2					XCPE1	0.017673
9		BREu		YPatch	BREd				GCbox		DPE			0.017673
9	CCAAT			YPatch		Inr	DCE-S1		GCbox		DPE	MED1	XCPE1	0.017673
9		BREu				Inr	DCE-S1	DCE-S2	GCbox	MTE	DPE	MED1	XCPE1	0.017673
9						Inr	DCE-S1	DCE-S2						0.017673
9	CCAAT			YPatch		Inr			GCbox	MTE		MED1		0.017673
9	CCAAT	BREu							GCbox	MTE	DPE			0.017673
9		BREu						DCE-S2		MTE		MED1	XCPE1	0.017673
9				YPatch	BREd			DCE-S2	GCbox	MTE				0.017673
9				YPatch			DCE-S1	DCE-S2			DPE			0.017673
9		BREu		YPatch				DCE-S2	GCbox		DPE	MED1		0.017673
9					BREd		DCE-S1			MTE			XCPE1	0.017673
9				YPatch	BREd			DCE-S2	GCbox	MTE	DPE			0.017673
9	CCAAT	BREu		YPatch	BREd	Inr	DCE-S1		GCbox				XCPE1	0.017673
9					BREd	Inr		DCE-S2	GCbox				XCPE1	0.017673
9				YPatch				DCE-S2				MED1	XCPE1	0.017673
9	CCAAT					Inr	DCE-S1		GCbox	MTE	DPE	MED1	XCPE1	0.017673
9	CCAAT	BREu		YPatch			DCE-S1		GCbox	MTE	DPE			0.017673
9		BREu			BREd	Inr	DCE-S1	DCE-S2	GCbox		DPE	MED1	XCPE1	0.017673
9	CCAAT				BREd		DCE-S1		GCbox		DPE			0.017673
9				YPatch		Inr	DCE-S1			MTE			XCPE1	0.017673
9						Inr		DCE-S2		MTE				0.017673
9	CCAAT					Inr			GCbox	MTE	DPE	MED1	XCPE1	0.017673
9	CCAAT							DCE-S2				MED1		0.017673
8		BREu	TATA			Inr		DCE-S2	GCbox	MTE		MED1	XCPE1	0.0157094
8		BREu	TATA	YPatch		Inr	DCE-S1		GCbox			MED1	XCPE1	0.0157094
8		BREu	TATA	YPatch	BREd				GCbox		DPE		XCPE1	0.0157094
8	CCAAT		TATA									MED1		0.0157094
8		BREu	TATA	YPatch		Inr	DCE-S1	DCE-S2	GCbox			MED1	XCPE1	0.0157094
8	CCAAT		TATA	YPatch		Inr			GCbox					0.0157094
8			TATA	YPatch			DCE-S1		GCbox		DPE	MED1	XCPE1	0.0157094
8			TATA				DCE-S1					MED1		0.0157094
8	CCAAT		TATA	YPatch			DCE-S1		GCbox		DPE			0.0157094
8	CCAAT	BREu	TATA		BREd				GCbox	MTE		MED1	XCPE1	0.0157094
8	CCAAT		TATA	YPatch			DCE-S1			MTE		MED1	XCPE1	0.0157094
8	CCAAT	BREu	TATA						GCbox	MTE			XCPE1	0.0157094
8			TATA			Inr	DCE-S1							0.0157094
8								DCE-S2		MTE	DPE	MED1		0.0157094
8	CCAAT			YPatch			DCE-S1			MTE	DPE			0.0157094
8	CCAAT					Inr						MED1		0.0157094
8	CCAAT				BREd		DCE-S1		GCbox	MTE	DPE	MED1	XCPE1	0.0157094
8	CCAAT						DCE-S1		GCbox		DPE	MED1		0.0157094
8							DCE-S1	DCE-S2		MTE	DPE			0.0157094
8				YPatch		Inr	DCE-S1	DCE-S2	GCbox		DPE			0.0157094
8	CCAAT	BREu		YPatch			DCE-S1		GCbox			MED1		0.0157094
8	CCAAT							DCE-S2	GCbox		DPE	MED1		0.0157094
8							DCE-S1	DCE-S2		MTE	DPE		XCPE1	0.0157094
8				YPatch	BREd	Inr			GCbox			MED1		0.0157094
8		BREu		YPatch	BREd		DCE-S1	DCE-S2	GCbox		DPE		XCPE1	0.0157094
8						Inr		DCE-S2	GCbox		DPE	MED1	XCPE1	0.0157094
8	CCAAT	BREu					DCE-S1	DCE-S2	GCbox		DPE		XCPE1	0.0157094
8	CCAAT	BREu		YPatch					GCbox		DPE	MED1		0.0157094
8	CCAAT						DCE-S1				DPE	MED1	XCPE1	0.0157094
8						Inr			GCbox	MTE		MED1		0.0157094
8		BREu		YPatch						MTE	DPE		XCPE1	0.0157094
8		BREu			BREd				GCbox		DPE			0.0157094
8							DCE-S1	DCE-S2	GCbox	MTE	DPE	MED1		0.0157094
8	CCAAT	BREu		YPatch	BREd				GCbox	MTE		MED1		0.0157094
8				YPatch	BREd			DCE-S2	GCbox		DPE			0.0157094
8				YPatch		Inr				MTE	DPE			0.0157094
8	CCAAT	BREu		YPatch			DCE-S1			MTE			XCPE1	0.0157094
8		BREu		YPatch	BREd			DCE-S2	GCbox	MTE	DPE	MED1		0.0157094
8		BREu		YPatch		Inr		DCE-S2	GCbox	MTE	DPE	MED1		0.0157094
8	CCAAT	BREu				Inr		DCE-S2	GCbox			MED1	XCPE1	0.0157094
8						Inr	DCE-S1			MTE				0.0157094
8				YPatch	BREd		DCE-S1	DCE-S2	GCbox					0.0157094
8		BREu		YPatch		Inr		DCE-S2	GCbox	MTE				0.0157094
7	CCAAT	BREu	TATA	YPatch			DCE-S1	DCE-S2	GCbox	MTE	DPE	MED1	XCPE1	0.0137457
7		BREu	TATA				DCE-S1					MED1	XCPE1	0.0137457
7			TATA	YPatch			DCE-S1	DCE-S2	GCbox			MED1		0.0137457
7		BREu	TATA	YPatch						MTE			XCPE1	0.0137457
7	CCAAT		TATA						GCbox	MTE	DPE	MED1	XCPE1	0.0137457
7	CCAAT		TATA			Inr			GCbox		DPE			0.0137457
7			TATA					DCE-S2	GCbox		DPE	MED1	XCPE1	0.0137457
7			TATA	YPatch			DCE-S1			MTE			XCPE1	0.0137457
7			TATA			Inr			GCbox		DPE		XCPE1	0.0137457
7			TATA				DCE-S1	DCE-S2	GCbox			MED1	XCPE1	0.0137457
7	CCAAT		TATA					DCE-S2	GCbox	MTE			XCPE1	0.0137457
7			TATA			Inr						MED1		0.0137457
7	CCAAT		TATA	YPatch	BREd				GCbox	MTE		MED1	XCPE1	0.0137457
7		BREu	TATA				DCE-S1		GCbox	MTE	DPE		XCPE1	0.0137457
7			TATA	YPatch			DCE-S1				DPE			0.0137457
7	CCAAT	BREu	TATA				DCE-S1	DCE-S2	GCbox	MTE		MED1	XCPE1	0.0137457
7			TATA							MTE	DPE	MED1		0.0137457
7	CCAAT		TATA	YPatch			DCE-S1	DCE-S2	GCbox		DPE			0.0137457
7			TATA	YPatch				DCE-S2			DPE			0.0137457
7	CCAAT	BREu	TATA	YPatch	BREd				GCbox	MTE		MED1	XCPE1	0.0137457
7		BREu			BREd		DCE-S1	DCE-S2	GCbox			MED1	XCPE1	0.0137457
7	CCAAT						DCE-S1	DCE-S2					XCPE1	0.0137457
7		BREu		YPatch		Inr	DCE-S1	DCE-S2	GCbox					0.0137457
7	CCAAT			YPatch						MTE	DPE		XCPE1	0.0137457
7				YPatch	BREd	Inr			GCbox		DPE	MED1		0.0137457
7				YPatch	BREd		DCE-S1	DCE-S2	GCbox		DPE			0.0137457
7	CCAAT							DCE-S2		MTE		MED1		0.0137457
7								DCE-S2		MTE	DPE	MED1	XCPE1	0.0137457
7					BREd	Inr			GCbox		DPE		XCPE1	0.0137457
7				YPatch			DCE-S1	DCE-S2		MTE		MED1	XCPE1	0.0137457
7					BREd		DCE-S1			MTE	DPE			0.0137457
7				YPatch				DCE-S2			DPE	MED1	XCPE1	0.0137457
7		BREu						DCE-S2	GCbox			MED1		0.0137457
7	CCAAT	BREu		YPatch		Inr		DCE-S2	GCbox	MTE	DPE		XCPE1	0.0137457
7		BREu					DCE-S1	DCE-S2	GCbox	MTE		MED1		0.0137457
7	CCAAT	BREu		YPatch			DCE-S1	DCE-S2	GCbox	MTE				0.0137457
7		BREu				Inr	DCE-S1	DCE-S2	GCbox		DPE	MED1	XCPE1	0.0137457
7	CCAAT	BREu		YPatch			DCE-S1		GCbox		DPE			0.0137457
7					BREd	Inr			GCbox	MTE	DPE		XCPE1	0.0137457
7	CCAAT							DCE-S2				MED1	XCPE1	0.0137457
7	CCAAT	BREu			BREd		DCE-S1		GCbox	MTE			XCPE1	0.0137457
7					BREd	Inr			GCbox	MTE				0.0137457
7	CCAAT						DCE-S1				DPE	MED1		0.0137457
7		BREu		YPatch		Inr			GCbox	MTE	DPE			0.0137457
7	CCAAT				BREd		DCE-S1	DCE-S2	GCbox	MTE			XCPE1	0.0137457
7		BREu				Inr	DCE-S1	DCE-S2	GCbox	MTE		MED1	XCPE1	0.0137457
6			TATA	YPatch								MED1		0.011782
6			TATA					DCE-S2	GCbox	MTE		MED1		0.011782
6			TATA		BREd	Inr			GCbox		DPE		XCPE1	0.011782
6			TATA			Inr		DCE-S2	GCbox	MTE			XCPE1	0.011782
6			TATA					DCE-S2	GCbox		DPE			0.011782
6	CCAAT		TATA		BREd				GCbox		DPE		XCPE1	0.011782
6			TATA		BREd				GCbox		DPE		XCPE1	0.011782
6	CCAAT	BREu	TATA			Inr		DCE-S2	GCbox	MTE	DPE	MED1	XCPE1	0.011782
6			TATA	YPatch	BREd				GCbox	MTE		MED1	XCPE1	0.011782
6			TATA			Inr			GCbox	MTE	DPE	MED1	XCPE1	0.011782
6	CCAAT		TATA	YPatch			DCE-S1	DCE-S2	GCbox	MTE		MED1	XCPE1	0.011782
6		BREu	TATA	YPatch			DCE-S1	DCE-S2	GCbox	MTE	DPE		XCPE1	0.011782
6	CCAAT	BREu	TATA				DCE-S1		GCbox	MTE	DPE	MED1	XCPE1	0.011782
6	CCAAT		TATA	YPatch				DCE-S2	GCbox	MTE	DPE	MED1		0.011782
6			TATA	YPatch	BREd									0.011782
6	CCAAT		TATA	YPatch					GCbox	MTE		MED1		0.011782
6		BREu	TATA			Inr			GCbox			MED1		0.011782
6		BREu	TATA	YPatch		Inr			GCbox	MTE	DPE		XCPE1	0.011782
6			TATA	YPatch	BREd	Inr			GCbox					0.011782
6	CCAAT			YPatch	BREd	Inr		DCE-S2	GCbox					0.011782
6				YPatch		Inr		DCE-S2		MTE				0.011782
6	CCAAT				BREd	Inr	DCE-S1		GCbox			MED1	XCPE1	0.011782
6		BREu					DCE-S1		GCbox	MTE	DPE			0.011782
6	CCAAT			YPatch	BREd					MTE	DPE		XCPE1	0.011782
6	CCAAT									MTE	DPE	MED1	XCPE1	0.011782
6							DCE-S1	DCE-S2	GCbox			MED1		0.011782
6							DCE-S1	DCE-S2				MED1	XCPE1	0.011782
6	CCAAT							DCE-S2			DPE	MED1		0.011782
6	CCAAT	BREu			BREd			DCE-S2	GCbox			MED1	XCPE1	0.011782
6		BREu			BREd	Inr	DCE-S1		GCbox	MTE			XCPE1	0.011782
6				YPatch				DCE-S2		MTE	DPE			0.011782
6				YPatch			DCE-S1	DCE-S2		MTE				0.011782
6	CCAAT			YPatch	BREd			DCE-S2	GCbox	MTE				0.011782
6					BREd	Inr	DCE-S1				DPE			0.011782
5		BREu	TATA	YPatch		Inr		DCE-S2	GCbox	MTE	DPE		XCPE1	0.00981836
5	CCAAT		TATA				DCE-S1					MED1	XCPE1	0.00981836
5			TATA	YPatch		Inr	DCE-S1		GCbox		DPE	MED1	XCPE1	0.00981836
5		BREu	TATA	YPatch								MED1	XCPE1	0.00981836
5			TATA	YPatch		Inr	DCE-S1		GCbox	MTE		MED1		0.00981836
5			TATA	YPatch	BREd			DCE-S2	GCbox	MTE		MED1	XCPE1	0.00981836
5			TATA		BREd			DCE-S2			DPE			0.00981836
5	CCAAT		TATA				DCE-S1	DCE-S2	GCbox	MTE		MED1	XCPE1	0.00981836
5							DCE-S1	DCE-S2	GCbox	MTE		MED1		0.00981836
5	CCAAT						DCE-S1	DCE-S2	GCbox	MTE	DPE			0.00981836
5				YPatch	BREd	Inr		DCE-S2	GCbox					0.00981836
5		BREu			BREd		DCE-S1			MTE				0.00981836
5				YPatch				DCE-S2		MTE		MED1		0.00981836
5					BREd	Inr				MTE				0.00981836
5		BREu				Inr						MED1	XCPE1	0.00981836
5				YPatch		Inr				MTE				0.00981836
5	CCAAT			YPatch				DCE-S2		MTE			XCPE1	0.00981836
5	CCAAT				BREd						DPE	MED1	XCPE1	0.00981836
5	CCAAT			YPatch						MTE	DPE			0.00981836
5				YPatch		Inr					DPE	MED1	XCPE1	0.00981836
5					BREd	Inr		DCE-S2	GCbox	MTE			XCPE1	0.00981836
5		BREu		YPatch		Inr		DCE-S2	GCbox			MED1		0.00981836
5		BREu			BREd		DCE-S1	DCE-S2	GCbox	MTE	DPE		XCPE1	0.00981836
4			TATA	YPatch								MED1	XCPE1	0.00785469
4			TATA		BREd	Inr			GCbox				XCPE1	0.00785469
4		BREu	TATA								DPE			0.00785469
4			TATA	YPatch		Inr		DCE-S2	GCbox	MTE			XCPE1	0.00785469
4	CCAAT		TATA					DCE-S2	GCbox	MTE	DPE		XCPE1	0.00785469
4			TATA		BREd		DCE-S1		GCbox			MED1		0.00785469
4	CCAAT	BREu	TATA	YPatch			DCE-S1		GCbox			MED1		0.00785469
4			TATA				DCE-S1	DCE-S2	GCbox	MTE	DPE	MED1	XCPE1	0.00785469
4	CCAAT	BREu		YPatch	BREd				GCbox			MED1		0.00785469
4	CCAAT	BREu									DPE			0.00785469
4		BREu						DCE-S2		MTE	DPE	MED1		0.00785469
4	CCAAT	BREu		YPatch			DCE-S1					MED1	XCPE1	0.00785469
4	CCAAT				BREd	Inr			GCbox	MTE		MED1		0.00785469
