# Supplementary material for: Genome-Wide Computational Prediction and Analysis of Core Promoter Elements across Plant Monocots and Dicots
Source: PLoS One. 2013 Oct 29;8(10):e79011. doi: 10.1371/journal.pone.0079011 (PMC3812177; doi:10.1371/journal.pone.0079011)
Supplement: Table S8 — Prevalence of core promoter elements in combinatorial CPE modules in TATA(+) and TATA(−) promoter genes. (XLSX) [file pone.0079011.s013.xlsx]

## Sheet: TATA
Table S8. Prevalence of core promoter elements in combinatorial CPE modules in TATA(+) and TATA(-) promoter genes.
Species		Inr	TATA-box	CCAAT-box	BREu	BREd	GC-box	DCE-S1	DCE-S2	DPE	XCPE1	MED1	MTE	Y-patch
Arabidopsis thaliana (Ath)	TATA(+)(%)	9.78	18.11	1.64	4.3	2.53	7.22	2.56	2.96	8.07	7.34	3.37	6.68	9.4
	TATA(-)(%)	41.98	0	10.59	19.87	10.05	31.27	13.09	13.15	34.83	36.04	15.45	30.72	46.73
	Whole Genome(%)	51.76	18.11	12.23	24.17	12.58	38.49	15.65	16.11	42.91	43.38	18.82	37.41	56.13
Glycine max (Gma)	TATA(+)(%)	8.48	19.32	3.03	6.12	5.57	11.81	3	4.31	8.96	8.04	5.06	8.49	10.24
Gma	TATA(-)(%)	34.27	0	12.83	27.09	21.42	49.72	12.24	17.36	37.3	37.25	21.25	37.52	44.24
Gma	Whole Genome(%)	42.75	19.32	15.86	33.21	26.99	61.53	15.24	21.67	46.26	45.29	26.31	46.01	54.48
Populus trichocarpa (Ptr)	TATA(+)(%)	6.07	16.43	1.28	5.62	4.46	10.29	3.18	3.48	8.16	6.92	7.21	6.95	10.8
Ptr	TATA(-)(%)	31.08	0	7.36	25.3	20.9	49.8	14.75	17.05	40.4	34.45	33.38	32.28	52.22
Ptr	Whole Genome(%)	37.15	16.43	8.64	30.91	25.36	60.09	17.92	20.53	48.56	41.37	40.59	39.23	63.02
Vitis vinifera (Vvi)	TATA(+)(%)	7.45	16.82	1.35	7.77	5.23	12.31	2.79	7.32	10.59	8.61	5.36	9.03	12.05
Vvi	TATA(-)(%)	35.46	0	8.31	33.47	23.45	56.53	12.5	31.95	49.3	40.4	23.75	43.98	53.63
Vvi	Whole Genome(%)	42.91	16.82	9.66	41.24	28.69	68.84	15.29	39.27	59.89	49.01	29.11	53.01	65.68
Brachypodium distachyon (Bdi)	TATA(+)(%)	4.51	17.41	5.35	5.74	3.34	13.74	5.98	5.59	5.89	8.89	7.3	8.25	9.55
Bdi	TATA(-)(%)	19.79	0	25.15	28.11	15.09	69.86	27.06	23	24.48	48.18	35.3	42.62	52.58
Bdi	Whole Genome(%)	24.3	17.41	30.51	33.84	18.43	83.6	33.04	28.59	30.37	57.07	42.59	50.87	62.13
Oryza sativa (Osa)*	TATA(+)(%)	5.07	18.16	8.47	7.81	6.84	13.51	8.33	5.39	9.38	11.63	10.72	9.63	10.17
Osa	TATA(-)(%)	24.95	0	37.58	37.82	26.58	68.35	38.45	21.86	40.74	58.77	50.27	48.38	57.34
Osa	Whole Genome(%)	30.01	18.16	46.06	45.63	33.42	81.85	46.78	27.25	50.12	70.4	61	58.01	67.51
Sorghum bicolor (Sbi)	TATA(+)(%)	6.47	22.26	6.45	9.87	8.19	14.64	10.1	7.61	10.67	15.44	14.36	13.99	11.75
Sbi	TATA(-)(%)	22.47	0	23.93	38.1	24.27	61.16	36.38	25.77	36.24	60.15	54.31	53.27	52.53
Sbi	Whole Genome(%)	28.94	22.26	30.38	47.97	32.46	75.79	46.48	33.38	46.91	75.59	68.67	67.26	64.28
Zea mays (Zma)*	TATA(+)(%)	2.79	13.03	3.9	4.98	2.26	9.95	3.48	4.27	3.62	8.72	2.86	4.56	5.95
Zma	TATA(-)(%)	18.8	0	28.68	31.75	15.5	68.73	23.75	26.7	22.86	58.8	20.09	31.1	44.75
Zma	Whole Genome(%)	21.59	13.03	32.57	36.73	17.76	78.69	27.23	30.97	26.48	67.51	22.95	35.65	50.69
	Two sample T-test for all CPEs in TATA(+) for Ath and Osa = 0.005319125
	Two sample T-test for all CPEs in TATA(-) for Ath and Osa = 0.005564623
		Dicots				Monocots
	CPE modules	TATA(+)		TATA(-)		TATA(+)		TATA(-)
		Avg	Std Dev	Avg	Std Dev	Avg	Std Dev	Avg	Std Dev
	GC-box	10.4	2	46.8	9.4	13	1.8	67	3.4
	DPE	8.9	1	40.5	5.5	7.4	2.8	31.1	7.6
	Inr	7.9	1.4	35.7	4	4.7	1.3	21.5	2.4
	MTE	7.8	1	36.1	5.2	9.1	3.4	43.8	8.3
	CCAAT-box	1.8	0.7	9.8	2.1	6	1.7	28.8	5.3
	BREu	4.4	1.2	19	5.2	5.2	2.4	20.4	5.1
	BREd	6	1.2	26.4	4.9	7.1	1.9	33.9	4.2
	DCE-S1	2.9	0.2	13.1	1	7	2.5	31.4	6.2
	DCE-S2	4.5	1.7	19.9	7.2	5.7	1.2	24.3	2
	XCPE1	7.7	0.6	37	2.2	11.2	2.7	56.5	4.8
	MED1	5.3	1.4	23.5	6.5	8.8	4.2	40	13.5
	YPatch	10.6	1	49.2	3.9	9.4	2.1	51.8	4.5
	Two sample T-test for all CPEs in TATA(+) and TATA- genes in dicots: 0.909
	Two sample T-test for all CPEs in TATA(+) and TATA- genes in monocots: 0.853
	Two sample T-test for all CPEs in TATA(+) across dicots vs monocots: 0.234
	Two sample T-test for all CPEs in TATA(-) across dicots vs monocots: 0.1804
