# Supplementary material for: Genome-Wide Computational Prediction and Analysis of Core Promoter Elements across Plant Monocots and Dicots
Source: PLoS One. 2013 Oct 29;8(10):e79011. doi: 10.1371/journal.pone.0079011 (PMC3812177; doi:10.1371/journal.pone.0079011)
Supplement: Table S9 — Functional annotation based on gene ontology molecular function enrichment of TATA, TATAless and Coreless genes. (XLSX) [file pone.0079011.s014.xlsx]

## Sheet: GOMF
Table S9. Functional annotation based on gene ontology molecular function enrichment of TATA, TATAless, and Coreless genes.
GO-ID	Description	p-value	Corrected p-value	Cluster Frequency	Total Frequency
TATA_GOMF
3700	transcription factor activity	2.3431e-16	2.4087e-13	817/10470 7.8%	1547/24442 6.3%
4553	hydrolase activity, hydrolyzing O-glycosyl compounds	3.1445e-16	2.4087e-13	249/10470 2.3%	395/24442 1.6%
16798	hydrolase activity, acting on glycosyl bonds	2.0091e-14	1.026e-11	260/10470 2.4%	426/24442 1.7%
30528	transcription regulator activity	7.6324e-14	2.2129e-11	901/10470 8.6%	1756/24442 7.1%
43167	ion binding	9.6151e-14	2.2129e-11	1082/10470 10.3%	2147/24442 8.7%
43169	cation binding	9.6151e-14	2.2129e-11	1082/10470 10.3%	2147/24442 8.7%
16491	oxidoreductase activity	1.0111e-13	2.2129e-11	698/10470 6.6%	1326/24442 5.4%
4091	carboxylesterase activity	4.1358e-12	7.92e-10	210/10470 2.0%	343/24442 1.4%
46872	metal ion binding	5.2542e-11	8.9438e-09	1004/10470 9.5%	2020/24442 8.2%
4497	monooxygenase activity	6.9792e-11	1.0692e-08	184/10470 1.7%	300/24442 1.2%
30599	pectinesterase activity	3.1247e-10	4.3519e-08	100/10470 0.9%	146/24442 0.5%
46914	transition metal ion binding	5.601e-10	6.9284e-08	845/10470 8.0%	1691/24442 6.9%
4650	polygalacturonase activity	5.8792e-10	6.9284e-08	56/10470 0.5%	71/24442 0.2%
4857	enzyme inhibitor activity	7.3267e-10	8.0175e-08	114/10470 1.0%	173/24442 0.7%
3824	catalytic activity	5.0227e-09	5.1299e-07	3441/10470 32.8%	7553/24442 30.9%
9055	electron carrier activity	1.4542e-08	1.3924e-06	240/10470 2.2%	427/24442 1.7%
20037	heme binding	2.0282e-08	1.8278e-06	171/10470 1.6%	290/24442 1.1%
5506	iron ion binding	4.1908e-08	3.5669e-06	201/10470 1.9%	352/24442 1.4%
3677	DNA binding	9.0574e-08	7.3031e-06	1062/10470 10.1%	2207/24442 9.0%
19825	oxygen binding	1.449e-07	1.1099e-05	134/10470 1.2%	223/24442 0.9%
16787	hydrolase activity	1.953e-07	1.4247e-05	1250/10470 11.9%	2632/24442 10.7%
46906	tetrapyrrole binding	2.6263e-07	1.8289e-05	179/10470 1.7%	314/24442 1.2%
4364	glutathione transferase activity	2.9831e-07	1.987e-05	38/10470 0.3%	48/24442 0.1%
4601	peroxidase activity	1.6984e-06	0.00010408	68/10470 0.6%	103/24442 0.4%
16684	oxidoreductase activity, acting on peroxide as acceptor	1.6984e-06	0.00010408	68/10470 0.6%	103/24442 0.4%
16788	hydrolase activity, acting on ester bonds	3.1433e-06	0.00018522	454/10470 4.3%	904/24442 3.6%
16829	lyase activity	2.1647e-05	0.0012283	166/10470 1.5%	304/24442 1.2%
16765	transferase activity, transferring alkyl or aryl (other than methyl) groups	3.3301e-05	0.001822	71/10470 0.6%	115/24442 0.4%
16209	antioxidant activity	5.8483e-05	0.0030895	78/10470 0.7%	130/24442 0.5%
3735	structural constituent of ribosome	7.0567e-05	0.0036036	188/10470 1.7%	355/24442 1.4%
TATA-less_GOMF
166	nucleotide binding	9.335e-27	1.6215e-23	1323/12801 10.3%	2085/24442 8.5%
32555	purine ribonucleotide binding	2.5057e-25	1.4508e-22	992/12801 7.7%	1524/24442 6.2%
32553	ribonucleotide binding	2.5057e-25	1.4508e-22	992/12801 7.7%	1524/24442 6.2%
17076	purine nucleotide binding	8.6564e-23	3.7591e-20	1026/12801 8.0%	1601/24442 6.5%
16772	transferase activity, transferring phosphorus-containing groups	4.2674e-21	1.4825e-18	884/12801 6.9%	1369/24442 5.6%
32559	adenyl ribonucleotide binding	2.1357e-20	6.1829e-18	849/12801 6.6%	1314/24442 5.3%
5524	ATP binding	4.1898e-20	1.0397e-17	846/12801 6.6%	1311/24442 5.3%
1882	nucleoside binding	3.2806e-18	7.1231e-16	885/12801 6.9%	1393/24442 5.6%
1883	purine nucleoside binding	4.6115e-18	8.9001e-16	882/12801 6.8%	1389/24442 5.6%
30554	adenyl nucleotide binding	6.9785e-18	1.2122e-15	880/12801 6.8%	1387/24442 5.6%
16301	kinase activity	1.0275e-15	1.6226e-13	755/12801 5.8%	1188/24442 4.8%
4672	protein kinase activity	3.2291e-14	4.6741e-12	559/12801 4.3%	862/24442 3.5%
16773	phosphotransferase activity, alcohol group as acceptor	4.9959e-13	6.6754e-11	632/12801 4.9%	997/24442 4.0%
16740	transferase activity	1.7052e-11	2.1157e-09	1427/12801 11.1%	2429/24442 9.9%
4674	protein serine/threonine kinase activity	9.8737e-10	1.1434e-07	407/12801 3.1%	635/24442 2.5%
4713	protein tyrosine kinase activity	2.8501e-09	3.0942e-07	141/12801 1.1%	193/24442 0.7%
16818	hydrolase activity, acting on acid anhydrides, in phosphorus-containing anhydrides	2.248e-08	2.1863e-06	427/12801 3.3%	681/24442 2.7%
16817	hydrolase activity, acting on acid anhydrides	2.2656e-08	2.1863e-06	431/12801 3.3%	688/24442 2.8%
16779	nucleotidyltransferase activity	2.688e-08	2.4574e-06	114/12801 0.8%	154/24442 0.6%
16462	pyrophosphatase activity	3.2828e-08	2.8511e-06	425/12801 3.3%	679/24442 2.7%
17111	nucleoside-triphosphatase activity	7.7315e-08	6.395e-06	407/12801 3.1%	651/24442 2.6%
5515	protein binding	1.8761e-07	1.4813e-05	1384/12801 10.8%	2416/24442 9.8%
19001	guanyl nucleotide binding	5.4357e-06	0.00041051	146/12801 1.1%	217/24442 0.8%
5525	GTP binding	6.2154e-06	0.00043123	144/12801 1.1%	214/24442 0.8%
32561	guanyl ribonucleotide binding	6.2154e-06	0.00043123	144/12801 1.1%	214/24442 0.8%
3824	catalytic activity	6.4547e-06	0.00043123	4113/12801 32.1%	7552/24442 30.8%
8565	protein transporter activity	3.9904e-05	0.0025671	79/12801 0.6%	111/24442 0.4%
CPE-less_GOMF
4888	transmembrane receptor activity	3.1734e-14	3.2369e-11	90/7122 1.2%	154/24442 0.6%
30554	adenyl nucleotide binding	7.8969e-11	3.4455e-08	512/7122 7.1%	1387/24442 5.6%
1883	purine nucleoside binding	1.0134e-10	3.4455e-08	512/7122 7.1%	1389/24442 5.6%
1882	nucleoside binding	1.6602e-10	4.2335e-08	512/7122 7.1%	1393/24442 5.6%
4872	receptor activity	5.1594e-10	1.0525e-07	95/7122 1.3%	188/24442 0.7%
5524	ATP binding	1.7055e-09	2.8993e-07	479/7122 6.7%	1311/24442 5.3%
32559	adenyl ribonucleotide binding	2.4304e-09	3.5415e-07	479/7122 6.7%	1314/24442 5.3%
17076	purine nucleotide binding	8.0634e-09	1.0281e-06	568/7122 7.9%	1601/24442 6.5%
4871	signal transducer activity	1.4105e-08	1.4387e-06	156/7122 2.1%	364/24442 1.4%
60089	molecular transducer activity	1.4105e-08	1.4387e-06	156/7122 2.1%	364/24442 1.4%
32555	purine ribonucleotide binding	1.494e-07	1.2699e-05	534/7122 7.4%	1524/24442 6.2%
32553	ribonucleotide binding	1.494e-07	1.2699e-05	534/7122 7.4%	1524/24442 6.2%
4713	protein tyrosine kinase activity	1.7889e-06	0.00014036	87/7122 1.2%	193/24442 0.7%
5529	sugar binding	5.8241e-06	0.00042432	38/7122 0.5%	69/24442 0.2%
5199	structural constituent of cell wall	3.0406e-05	0.0020676	23/7122 0.3%	37/24442 0.1%
4650	polygalacturonase activity	3.9878e-05	0.0025422	37/7122 0.5%	71/24442 0.2%
4867	serine-type endopeptidase inhibitor activity	0.000154	0.00924	16/7122 0.2%	24/24442 0.0%
8270	zinc ion binding	0.00016636	0.0094271	373/7122 5.2%	1095/24442 4.4%
