# Supplementary material for: Genome-Wide Computational Prediction and Analysis of Core Promoter Elements across Plant Monocots and Dicots
Source: PLoS One. 2013 Oct 29;8(10):e79011. doi: 10.1371/journal.pone.0079011 (PMC3812177; doi:10.1371/journal.pone.0079011)
Supplement: Table S10 — Functional annotation based on gene ontology biological process enrichment of TATA, TATAless and Coreless genes. (XLSX) [file pone.0079011.s015.xlsx]

## Sheet: Sheet1
Table S10. Functional annotation based on gene ontology biological process enrichment of TATA, TATAless, and Coreless genes.
GO-ID	Description	p-value	Corrected p-value	Cluster Frequency	Total Frequency
TATA_GOBP
42221	response to chemical stimulus	1.3269e-15	2.894e-12	883/9473 9.3%	1710/22303 7.6%
19748	secondary metabolic process	2.1883e-15	2.894e-12	211/9473 2.2%	330/22303 1.4%
9725	response to hormone stimulus	2.7269e-13	2.4042e-10	424/9473 4.4%	767/22303 3.4%
9719	response to endogenous stimulus	4.4554e-13	2.9461e-10	456/9473 4.8%	835/22303 3.7%
10033	response to organic substance	6.3437e-13	3.3558e-10	552/9473 5.8%	1037/22303 4.6%
50896	response to stimulus	5.866e-12	2.5859e-09	1539/9473 16.2%	3207/22303 14.3%
45449	regulation of transcription	1.4681e-10	5.5474e-08	740/9473 7.8%	1468/22303 6.5%
10556	regulation of macromolecule biosynthetic process	1.803e-10	5.9612e-08	756/9473 7.9%	1504/22303 6.7%
19219	regulation of nucleobase, nucleoside, nucleotide and nucleic acid metabolic process	8.3917e-10	2.4662e-07	762/9473 8.0%	1527/22303 6.8%
6869	lipid transport	1.5621e-09	3.5004e-07	93/9473 0.9%	137/22303 0.6%
9889	regulation of biosynthetic process	1.5881e-09	3.5004e-07	766/9473 8.0%	1540/22303 6.9%
31326	regulation of cellular biosynthetic process	1.5881e-09	3.5004e-07	766/9473 8.0%	1540/22303 6.9%
51171	regulation of nitrogen compound metabolic process	1.7433e-09	3.5469e-07	768/9473 8.1%	1545/22303 6.9%
5975	carbohydrate metabolic process	4.9063e-09	9.1649e-07	411/9473 4.3%	782/22303 3.5%
71555	cell wall organization	5.1975e-09	9.1649e-07	107/9473 1.1%	165/22303 0.7%
80090	regulation of primary metabolic process	8.1512e-09	1.3475e-06	790/9473 8.3%	1604/22303 7.1%
6575	cellular amino acid derivative metabolic process	8.9183e-09	1.3876e-06	141/9473 1.4%	231/22303 1.0%
31323	regulation of cellular metabolic process	1.2045e-08	1.7699e-06	816/9473 8.6%	1664/22303 7.4%
71554	cell wall organization or biogenesis	3.4056e-08	4.741e-06	154/9473 1.6%	260/22303 1.1%
42398	cellular amino acid derivative biosynthetic process	1.9838e-07	2.6236e-05	106/9473 1.1%	171/22303 0.7%
6950	response to stress	2.1284e-07	2.6808e-05	891/9473 9.4%	1853/22303 8.3%
9733	response to auxin stimulus	2.5571e-07	3.0744e-05	162/9473 1.7%	282/22303 1.2%
9664	plant-type cell wall organization	4.9537e-07	5.6967e-05	55/9473 0.5%	78/22303 0.3%
10876	lipid localization	7.4851e-07	8.0674e-05	95/9473 1.0%	153/22303 0.6%
9404	toxin metabolic process	8.0239e-07	8.0674e-05	36/9473 0.3%	46/22303 0.2%
9407	toxin catabolic process	8.0239e-07	8.0674e-05	36/9473 0.3%	46/22303 0.2%
6725	cellular aromatic compound metabolic process	8.2351e-07	8.0674e-05	167/9473 1.7%	296/22303 1.3%
42545	cell wall modification	1.6045e-06	0.00015157	81/9473 0.8%	128/22303 0.5%
6355	regulation of transcription, DNA-dependent	3.4194e-06	0.00031187	407/9473 4.2%	810/22303 3.6%
51252	regulation of RNA metabolic process	3.8913e-06	0.00034308	408/9473 4.3%	813/22303 3.6%
9628	response to abiotic stimulus	5.8526e-06	0.00049936	569/9473 6.0%	1168/22303 5.2%
9698	phenylpropanoid metabolic process	6.192e-06	0.0005118	82/9473 0.8%	133/22303 0.5%
6952	defense response	1.3301e-05	0.0010661	323/9473 3.4%	637/22303 2.8%
9751	response to salicylic acid stimulus	1.3924e-05	0.0010832	82/9473 0.8%	135/22303 0.6%
9607	response to biotic stimulus	1.5971e-05	0.0012069	282/9473 2.9%	550/22303 2.4%
19438	aromatic compound biosynthetic process	1.7262e-05	0.0012683	103/9473 1.0%	177/22303 0.7%
10817	regulation of hormone levels	1.8026e-05	0.0012886	76/9473 0.8%	124/22303 0.5%
51707	response to other organism	2.1013e-05	0.0014626	271/9473 2.8%	528/22303 2.3%
9828	plant-type cell wall loosening	3.1832e-05	0.0021589	27/9473 0.2%	35/22303 0.1%
10468	regulation of gene expression	3.3869e-05	0.0022396	775/9473 8.1%	1642/22303 7.3%
60255	regulation of macromolecule metabolic process	4.3557e-05	0.00281	793/9473 8.3%	1685/22303 7.5%
9699	phenylpropanoid biosynthetic process	6.7451e-05	0.0042478	64/9473 0.6%	104/22303 0.4%
44283	small molecule biosynthetic process	7.5158e-05	0.0044619	311/9473 3.2%	622/22303 2.7%
16137	glycoside metabolic process	7.544e-05	0.0044619	55/9473 0.5%	87/22303 0.3%
9831	plant-type cell wall modification involved in multidimensional cell growth	7.5911e-05	0.0044619	21/9473 0.2%	26/22303 0.1%
6720	isoprenoid metabolic process	8.2952e-05	0.0047697	75/9473 0.7%	126/22303 0.5%
65007	biological regulation	9.8753e-05	0.0055575	1475/9473 15.5%	3243/22303 14.5%
9739	response to gibberellin stimulus	0.0001037	0.0057143	65/9473 0.6%	107/22303 0.4%
6970	response to osmotic stress	0.00011793	0.0063657	201/9473 2.1%	388/22303 1.7%
71669	plant-type cell wall organization or biogenesis	0.00012036	0.006367	77/9473 0.8%	131/22303 0.5%
50794	regulation of cellular process	0.00014752	0.0076507	1124/9473 11.8%	2448/22303 10.9%
19222	regulation of metabolic process	0.00018193	0.0091647	848/9473 8.9%	1825/22303 8.1%
9827	plant-type cell wall modification	0.00018509	0.0091647	32/9473 0.3%	46/22303 0.2%
6213	pyrimidine nucleoside metabolic process	0.00019057	0.0091647	10/9473 0.1%	10/22303 0.0%
TATAless_GOBP
6464	protein modification process	2.2458e-20	5.0845e-17	802/11608 6.9%	1241/22304 5.5%
43687	post-translational protein modification	3.5163e-20	5.0845e-17	715/11608 6.1%	1093/22304 4.9%
6796	phosphate metabolic process	8.2457e-18	7.9488e-15	639/11608 5.5%	979/22304 4.3%
6793	phosphorus metabolic process	1.1552e-17	8.3522e-15	639/11608 5.5%	980/22304 4.3%
16310	phosphorylation	3.8254e-17	2.2126e-14	596/11608 5.1%	910/22304 4.0%
6468	protein amino acid phosphorylation	7.9148e-16	3.8149e-13	551/11608 4.7%	842/22304 3.7%
43412	macromolecule modification	1.791e-14	7.3994e-12	853/11608 7.3%	1378/22304 6.1%
6259	DNA metabolic process	1.9511e-12	7.0534e-10	222/11608 1.9%	311/22304 1.3%
6996	organelle organization	2.3423e-11	7.5264e-09	348/11608 2.9%	526/22304 2.3%
34641	cellular nitrogen compound metabolic process	2.5351e-10	7.3315e-08	888/11608 7.6%	1484/22304 6.6%
6139	nucleobase, nucleoside, nucleotide and nucleic acid metabolic process	1.3016e-09	3.422e-07	671/11608 5.7%	1104/22304 4.9%
6260	DNA replication	5.6175e-09	1.3538e-06	76/11608 0.6%	94/22304 0.4%
90304	nucleic acid metabolic process	8.7782e-09	1.9528e-06	532/11608 4.5%	866/22304 3.8%
6807	nitrogen compound metabolic process	1.0728e-08	2.2161e-06	912/11608 7.8%	1548/22304 6.9%
16568	chromatin modification	6.3522e-07	0.00012247	67/11608 0.5%	86/22304 0.3%
16043	cellular component organization	2.6111e-06	0.00047195	555/11608 4.7%	935/22304 4.1%
51276	chromosome organization	5.9501e-06	0.0010057	141/11608 1.2%	210/22304 0.9%
16569	covalent chromatin modification	6.5051e-06	0.0010057	50/11608 0.4%	63/22304 0.2%
30029	actin filament-based process	6.6076e-06	0.0010057	48/11608 0.4%	60/22304 0.2%
6974	response to DNA damage stimulus	1.0603e-05	0.0015249	112/11608 0.9%	163/22304 0.7%
7165	signal transduction	1.1073e-05	0.0015249	296/11608 2.5%	480/22304 2.1%
16570	histone modification	2.3379e-05	0.0030733	47/11608 0.4%	60/22304 0.2%
6325	chromatin organization	2.4951e-05	0.0031373	109/11608 0.9%	160/22304 0.7%
6281	DNA repair	3.3012e-05	0.0039779	105/11608 0.9%	154/22304 0.6%
8104	protein localization	7.194e-05	0.008322	212/11608 1.8%	340/22304 1.5%
CPE-less_GOBP
6915	apoptosis	1.6958e-13	3.2813e-10	75/6478 1.1%	123/22303 0.5%
6468	protein amino acid phosphorylation	7.772e-11	7.5194e-08	330/6478 5.0%	842/22303 3.7%
16310	phosphorylation	4.0207e-09	2.5933e-06	344/6478 5.3%	910/22303 4.0%
12501	programmed cell death	5.0474e-08	2.4417e-05	85/6478 1.3%	176/22303 0.7%
7165	signal transduction	1.3366e-07	5.1728e-05	192/6478 2.9%	480/22303 2.1%
43687	post-translational protein modification	2.4311e-07	7.8403e-05	393/6478 6.0%	1093/22303 4.9%
23060	signal transmission	7.8709e-07	0.00019038	209/6478 3.2%	541/22303 2.4%
23046	signaling process	7.8709e-07	0.00019038	209/6478 3.2%	541/22303 2.4%
6796	phosphate metabolic process	1.0431e-06	0.00022427	352/6478 5.4%	979/22303 4.3%
6793	phosphorus metabolic process	1.1647e-06	0.00022537	352/6478 5.4%	980/22303 4.3%
8219	cell death	5.327e-06	0.00085898	91/6478 1.4%	209/22303 0.9%
16265	death	5.327e-06	0.00085898	91/6478 1.4%	209/22303 0.9%
6464	protein modification process	1.8449e-05	0.0027461	426/6478 6.5%	1241/22303 5.5%
